# Supplementary material for: The meiotic cohesin subunit REC8 contributes to multigenic adaptive evolution of autopolyploid meiosis in Arabidopsis arenosa
Source: PLoS Genet. 2022 Jul 13;18(7):e1010304. doi: 10.1371/journal.pgen.1010304 (PMC9312919; doi:10.1371/journal.pgen.1010304)
Supplement: S1 Table — (CSV) [file pgen.1010304.s006.csv]

Image	Genotype	Plant	Rod	Bowtie	Cross	Ring	MV	UV
TxD2-slide11-07	TXD	TXDPlant2	2	4	1	3	0	0
TxD2-slide12-04	TXD	TXDPlant2	9	2	1	2	0	2
TxD2-slide12-07	TXD	TXDPlant2	3	7	1	3	0	0
TxD2-slide12-10	TXD	TXDPlant2	1	8	5	2	0	0
TxD2-slide12-12	TXD	TXDPlant2	2	6	0	3	0	8
TxD2-slide12-21	TXD	TXDPlant2	4	7	3	2	0	0
TxD2-slide12-26	TXD	TXDPlant2	2	5	1	5	0	0
TxD2-slide12-32	TXD	TXDPlant2	7	6	1	1	0	0
TxD2-slide12-34	TXD	TXDPlant2	2	6	1	4	0	4
TxD2-slide2-05	TXD	TXDPlant2	4	6	0	5	0	0
TxD2-slide2-09	TXD	TXDPlant2	2	10	2	2	0	0
TxD2-slide2-14	TXD	TXDPlant2	2	6	0	3	0	8
TxD2-slide2-15	TXD	TXDPlant2	8	5	1	2	0	0
TxD2-slide2-20	TXD	TXDPlant2	7	5	0	4	0	0
TxD2-slide2-34	TXD	TXDPlant2	5	8	1	1	0	0
TxD2-slide6-05	TXD	TXDPlant2	3	5	1	2	0	0
TxD2-slide6-07	TXD	TXDPlant2	4	5	2	1	0	0
TxD2-slide6-13	TXD	TXDPlant2	9	5	0	0	0	0
TxD3-slide11-01	TXD	TXDPlant3	5	5	0	2	0	0
TxD3-slide11-03	TXD	TXDPlant3	5	1	0	7	0	0
TxD3-slide11-07	TXD	TXDPlant3	4	4	1	5	0	2
TxD3-slide11-08	TXD	TXDPlant3	0	4	1	5	0	0
TxD3-slide11-09	TXD	TXDPlant3	2	3	1	5	0	0
TxD3-slide11-12	TXD	TXDPlant3	5	4	0	2	0	0
TxD3-slide11-14	TXD	TXDPlant3	3	7	2	2	0	0
TxD3-slide11-15	TXD	TXDPlant3	3	6	0	3	0	0
TxD3-slide14-12	TXD	TXDPlant3	5	2	0	3	0	0
TxD3-slide14-14	TXD	TXDPlant3	3	5	1	3	0	0
TxD3-slide14-15	TXD	TXDPlant3	1	6	2	6	0	0
TxD3-slide14-17	TXD	TXDPlant3	1	7	0	4	0	0
TxD3-slide14-18	TXD	TXDPlant3	3	5	0	5	0	0
TxD3-slide14-19	TXD	TXDPlant3	1	6	2	4	0	0
TxD3-slide14-20	TXD	TXDPlant3	2	8	1	3	0	0
TxD3-slide14-24	TXD	TXDPlant3	2	5	0	6	0	0
TxD3-slide7-02	TXD	TXDPlant3	3	1	0	6	0	0
TxD3-slide7-05	TXD	TXDPlant3	3	2	0	5	0	0
TxD5-slide13-05	TXD	TXDPlant5	4	4	0	4	0	0
TxD5-slide13-07	TXD	TXDPlant5	3	3	0	4	0	2
TxD5-slide18-02	TXD	TXDPlant5	5	4	0	4	0	0
TxD5-slide18-04	TXD	TXDPlant5	5	4	2	3	0	0
TxD5-slide18-07	TXD	TXDPlant5	4	9	0	1	0	0
TxD5-slide4-01	TXD	TXDPlant5	2	6	1	3	0	0
TxD5-slide4-04	TXD	TXDPlant5	1	7	0	5	0	2
TxD5-slide4-06	TXD	TXDPlant5	3	4	0	5	1	0
TxD5-slide8-04	TXD	TXDPlant5	2	6	0	5	0	2
TxD5-slide8-11	TXD	TXDPlant5	1	8	1	2	1	0
TxD5-slide8-12	TXD	TXDPlant5	1	7	2	2	1	0
TxD5-slide8-13	TXD	TXDPlant5	6	3	2	3	0	0
TxD5-slide8-20	TXD	TXDPlant5	6	5	0	2	0	0
TxD5-slide9-09	TXD	TXDPlant5	4	5	1	4	0	0
TxD5-slide9-10	TXD	TXDPlant5	6	4	0	2	0	0
TxD5-slide9-12	TXD	TXDPlant5	6	6	0	2	0	0
TxD5-slide9-21	TXD	TXDPlant5	3	5	0	6	1	0
TxD6-slide12-04	TXD	TXDPlant6	3	5	0	4	0	0
TxD6-slide12-06	TXD	TXDPlant6	5	5	0	4	0	0
TxD6-slide12-07	TXD	TXDPlant6	3	3	0	8	0	0
TxD6-slide12-11	TXD	TXDPlant6	4	5	0	3	0	0
TxD6-slide14-05	TXD	TXDPlant6	4	8	0	1	0	1
TxD6-slide14-07	TXD	TXDPlant6	1	5	0	6	0	2
TxD6-slide14-08	TXD	TXDPlant6	3	4	0	3	0	0
TxD6-slide14-09	TXD	TXDPlant6	2	4	0	8	0	0
TxD6-slide6-01	TXD	TXDPlant6	5	5	1	2	0	0
TxD6-slide6-06	TXD	TXDPlant6	3	7	0	6	0	0
TxD6-slide6-10	TXD	TXDPlant6	4	7	1	1	0	0
TxD6-slide6-11	TXD	TXDPlant6	4	5	0	5	1	0
TxD6-slide7-03	TXD	TXDPlant6	4	3	0	4	0	6
TxD6-slide7-09	TXD	TXDPlant6	7	2	1	5	0	0
TxD6-slide7-13	TXD	TXDPlant6	7	2	0	5	0	0
TxD6-slide7-14	TXD	TXDPlant6	6	4	1	5	0	0
TxD6-slide8-02	TXD	TXDPlant6	6	3	0	3	0	2
TxD6-slide8-05	TXD	TXDPlant6	3	7	0	3	1	0
TxD6-slide8-06	TXD	TXDPlant6	3	5	0	7	0	3
TxD6-slide8-09	TXD	TXDPlant6	2	8	1	4	0	0
TxD7-slide2-02	TXD	TXDPlant7	2	5	2	1	1	0
TxD7-slide2-05	TXD	TXDPlant7	2	7	2	2	1	0
TxD7-slide2-08	TXD	TXDPlant7	5	4	1	1	0	0
TxD7-slide2-09	TXD	TXDPlant7	2	6	2	3	0	0
TxD7-slide2-10	TXD	TXDPlant7	5	2	2	2	0	0
TxD7-slide2-13	TXD	TXDPlant7	5	5	1	2	0	0
TxD7-slide3-02	TXD	TXDPlant7	5	5	0	3	0	2
TxD7-slide3-06	TXD	TXDPlant7	2	9	2	1	0	0
TxD7-slide3-07	TXD	TXDPlant7	4	3	0	6	0	2
TxD7-slide3-08	TXD	TXDPlant7	4	4	1	7	0	0
TxD7-slide3-10	TXD	TXDPlant7	1	7	0	4	0	0
TxD7-slide3-13	TXD	TXDPlant7	2	9	0	3	0	0
TxD7-slide3-16	TXD	TXDPlant7	5	4	0	4	0	0
TxD7-slide4-01	TXD	TXDPlant7	3	4	1	4	0	0
TxD7-slide4-03	TXD	TXDPlant7	5	5	0	1	0	0
TxD7-slide4-04	TXD	TXDPlant7	4	4	5	1	0	0
TxD7-slide4-05	TXD	TXDPlant7	2	7	3	3	0	0
TxD7-slide4-07	TXD	TXDPlant7	3	5	1	4	0	0
TxD7-slide8-01	TXD	TXDPlant7	4	4	1	4	1	0
TxD8-slide11-02	TXD	TXDPlant8	3	1	1	6	1	2
TxD8-slide11-08	TXD	TXDPlant8	3	5	0	5	0	4
TxD8-slide11-10	TXD	TXDPlant8	1	9	2	2	0	0
TxD8-slide2-02	TXD	TXDPlant8	1	6	1	5	0	0
TxD8-slide2-03	TXD	TXDPlant8	5	4	1	2	0	0
TxD8-slide2-05	TXD	TXDPlant8	4	4	0	4	0	0
TxD8-slide2-06	TXD	TXDPlant8	2	5	0	5	1	2
TxD8-slide3-22	TXD	TXDPlant8	6	5	1	2	0	4
TxD8-slide3-23	TXD	TXDPlant8	5	3	0	5	0	0
TxD8-slide3-25	TXD	TXDPlant8	3	6	0	4	0	0
TxD8-slide3-26	TXD	TXDPlant8	5	4	1	6	0	0
TxD8-slide3-28	TXD	TXDPlant8	6	4	0	6	0	0
TxD8-slide3-29	TXD	TXDPlant8	5	2	0	5	0	2
TxD8-slide3-33	TXD	TXDPlant8	2	7	1	3	0	0
TxD8-slide3-35	TXD	TXDPlant8	8	1	0	4	0	0
TxD8-slide6-04	TXD	TXDPlant8	4	3	0	4	1	0
TxD8-slide6-09	TXD	TXDPlant8	1	3	0	7	1	0
TxD8-slide6-14	TXD	TXDPlant8	1	4	0	5	2	0
TTTTP1A2 slide 5 - 16	TTTT	TTTTP1A2	5	8	2	1
TTTTP1A2 slide 5 - 17	TTTT	TTTTP1A2	5	4	7	0
TTTTP1A2 slide 5 - 8	TTTT	TTTTP1A2	6	7	2	1
TTTTP1A2 slide 5 - 21	TTTT	TTTTP1A2	4	8	2	1
TTTTP3H9 slide 10 - 16	TTTT	TTTTP3H9	6	4	5	0
TTTTP3H9 slide 3 - 8	TTTT	TTTTP3H9	3	8	1	3
TTTTP1A2 slide 5 - 2	TTTT	TTTTP1A2	3	7	4	0
TTTTP1A2 slide 5 - 22	TTTT	TTTTP1A2	2	6	4	2
TTTTP1A2 slide 5 - 4	TTTT	TTTTP1A2	3	8	3	0
TTTTP1A2 slide 5 - 6	TTTT	TTTTP1A2	2	8	3	1
TTTTP3H9 slide 10 - 13	TTTT	TTTTP3H9	9	3	1	1
TTTTP3H9 slide 15 - 1	TTTT	TTTTP3H9	6	6	2	0
TTTTP3H9 slide 15 - 10	TTTT	TTTTP3H9	6	7	1	0
TTTTP3H9 slide 15 - 13	TTTT	TTTTP3H9	1	8	3	2
TTTTP1A2 slide 5 - 7	TTTT	TTTTP1A2	4	4	4	1
TTTTP1A2 slide 5 - 9	TTTT	TTTTP1A2	5	6	1	1
TTTTP3H9 slide 15 - 8	TTTT	TTTTP3H9	1	8	3	1
TTTTP3H9 slide 3 - 10	TTTT	TTTTP3H9	6	2	1	4
TTTTP3H9 slide 3 - 11	TTTT	TTTTP3H9	8	3	0	2
TTTTP1A2 slide 14 - 2	TTTT	TTTTP1A2	4	7	1	0
TTTTP3H9 slide 10 - 12	TTTT	TTTTP3H9	3	7	2	0
TTTTP3H9 slide 10 - 18	TTTT	TTTTP3H9	7	4	0	1
TTTTP3H9 slide 15 - 7	TTTT	TTTTP3H9	3	6	3	0
TTTTP3H9 slide 3 - 1	TTTT	TTTTP3H9	5	4	1	2
TTTTP3H9 slide 8 - 20	TTTT	TTTTP3H9	4	5	1	2
TTTTP1A2 slide 14 - 5	TTTT	TTTTP1A2	3	3	4	1
TTTTP1A2 slide 5 - 13	TTTT	TTTTP1A2	4	3	2	2
TTTTP3H9 slide 10 - 2	TTTT	TTTTP3H9	6	4	1	0
TTTTP3H9 slide 3 - 4	TTTT	TTTTP3H9	5	3	2	1
TTTTP3H9 slide 8 - 15	TTTT	TTTTP3H9	2	3	5	1
TTTTP1B11 slide 20 - 7	TTTT	TTTTP1B11	4	5	1	0
TTTTP3H9 slide 15 - 11	TTTT	TTTTP3H9	3	3	4	0
TTTTP3H9 slide 7 - 16	TTTT	TTTTP3H9	3	3	2	2
TTTT1-slide11-01	TTTT	TTTTPlant1	1	7	1	6	0	0
TTTT1-slide11-03	TTTT	TTTTPlant1	1	6	0	6	0	0
TTTT1-slide11-07	TTTT	TTTTPlant1	0	8	1	4	0	0
TTTT1-slide11-15	TTTT	TTTTPlant1	3	5	1	5	0	0
TTTT1-slide15-04	TTTT	TTTTPlant1	2	6	1	1	0	0
TTTT1-slide15-06	TTTT	TTTTPlant1	1	7	1	3	0	0
TTTT1-slide15-08	TTTT	TTTTPlant1	4	1	1	6	0	0
TTTT1-slide3-03	TTTT	TTTTPlant1	3	9	2	1	0	0
TTTT1-slide3-05	TTTT	TTTTPlant1	4	10	1	1	0	0
TTTT1-slide3-11	TTTT	TTTTPlant1	3	6	0	4	0	0
TTTT1-slide3-18	TTTT	TTTTPlant1	3	8	4	0	2	0
TTTT1-slide6-04	TTTT	TTTTPlant1	6	5	1	2	0	0
TTTT1-slide6-05	TTTT	TTTTPlant1	1	6	0	4	0	2
TTTT1-slide6-06	TTTT	TTTTPlant1	3	8	0	3	1	0
TTTT1-slide6-08	TTTT	TTTTPlant1	6	6	1	3	0	0
TTTT1-slide9-01	TTTT	TTTTPlant1	1	9	2	2	0	0
TTTT1-slide9-07	TTTT	TTTTPlant1	2	6	3	2	0	0
TTTT1-slide9-08	TTTT	TTTTPlant1	4	6	1	2	0	0
TTTT1-slide9-18	TTTT	TTTTPlant1	2	6	0	3	0	0
TTTT5-slide10-03	TTTT	TTTTPlant5	1	5	6	2	0	0
TTTT5-slide10-05	TTTT	TTTTPlant5	5	5	0	2	2	0
TTTT5-slide10-06	TTTT	TTTTPlant5	4	8	0	3	0	0
TTTT5-slide10-08	TTTT	TTTTPlant5	3	5	2	1	0	0
TTTT5-slide16-04	TTTT	TTTTPlant5	7	4	1	3	0	0
TTTT5-slide20-01	TTTT	TTTTPlant5	3	6	0	4	0	0
TTTT5-slide20-03	TTTT	TTTTPlant5	7	2	0	5	0	0
TTTT5-slide2-02	TTTT	TTTTPlant5	3	5	0	5	1	0
TTTT5-slide2-03	TTTT	TTTTPlant5	2	5	1	4	0	0
TTTT5-slide2-07	TTTT	TTTTPlant5	4	5	1	2	0	0
TTTT5-slide2-10	TTTT	TTTTPlant5	3	7	2	1	0	0
TTTT5-slide5-01	TTTT	TTTTPlant5	0	7	0	5	0	2
TTTT5-slide5-02	TTTT	TTTTPlant5	1	7	0	4	0	0
TTTT5-slide5-04	TTTT	TTTTPlant5	3	2	0	7	1	0
TTTT5-slide5-11	TTTT	TTTTPlant5	2	2	3	5	0	0
TTTT5-slide6-05	TTTT	TTTTPlant5	4	4	0	5	0	0
TTTT5-slide7-01	TTTT	TTTTPlant5	5	5	0	4	0	0
TTTT5-slide7-06	TTTT	TTTTPlant5	1	8	0	3	0	0
TTTT5-slide7-07	TTTT	TTTTPlant5	4	5	3	3	0	0
TTTT5-slide7-09	TTTT	TTTTPlant5	4	7	0	3	0	0
TTTT6-slide11-09	TTTT	TTTTPlant6	5	4	1	2	1	0
TTTT6-slide11-12	TTTT	TTTTPlant6	2	6	2	3	0	0
TTTT6-slide11-35	TTTT	TTTTPlant6	3	4	1	2	0	0
TTTT6-slide11-36	TTTT	TTTTPlant6	1	3	2	4	0	2
TTTT6-slide13-03	TTTT	TTTTPlant6	4	5	0	4	0	0
TTTT6-slide13-04	TTTT	TTTTPlant6	2	9	0	2	0	0
TTTT6-slide13-11	TTTT	TTTTPlant6	4	7	0	2	0	0
TTTT6-slide13-33	TTTT	TTTTPlant6	2	6	2	3	0	0
TTTT6-slide5-04	TTTT	TTTTPlant6	3	7	1	3	0	0
TTTT6-slide5-06	TTTT	TTTTPlant6	3	9	3	0	0	0
TTTT6-slide5-12	TTTT	TTTTPlant6	4	7	4	1	0	0
TTTT6-slide5-18	TTTT	TTTTPlant6	5	5	2	3	0	0
TTTT6-slide5-28	TTTT	TTTTPlant6	6	8	1	1	0	0
TTTT6-slide6-10	TTTT	TTTTPlant6	4	4	1	2	0	0
TTTT6-slide6-11	TTTT	TTTTPlant6	4	4	0	3	0	2
TTTT6-slide6-13	TTTT	TTTTPlant6	7	2	0	1	0	0
TTTT6-slide6-19	TTTT	TTTTPlant6	3	6	1	1	0	0
TTTT6-slide6-20	TTTT	TTTTPlant6	6	2	0	5	0	0
TTTT8-slide2-02	TTTT	TTTTPlant8	3	5	0	4	1	0
TTTT8-slide2-03	TTTT	TTTTPlant8	4	8	0	2	1	0
TTTT8-slide2-04	TTTT	TTTTPlant8	4	5	1	4	0	0
TTTT8-slide2-06	TTTT	TTTTPlant8	6	5	0	1	1	0
TTTT8-slide2-08	TTTT	TTTTPlant8	4	5	1	4	0	0
TTTT8-slide2-09	TTTT	TTTTPlant8	1	5	1	4	1	2
TTTT8-slide2-12	TTTT	TTTTPlant8	3	4	0	5	1	0
TTTT8-slide2-18	TTTT	TTTTPlant8	2	5	3	3	0	0
TTTT8-slide5-01	TTTT	TTTTPlant8	3	6	1	2	0	0
TTTT8-slide5-05	TTTT	TTTTPlant8	2	4	1	5	0	0
TTTT8-slide5-12	TTTT	TTTTPlant8	0	9	0	1	0	0
TTTT8-slide9-03	TTTT	TTTTPlant8	4	4	0	7	0	0
TTTT8-slide9-06	TTTT	TTTTPlant8	3	4	0	6	0	2
TTTT8-slide9-07	TTTT	TTTTPlant8	3	5	0	4	0	0
TTTT8-slide9-12	TTTT	TTTTPlant8	3	4	0	6	0	0
TTTT8-slide9-15	TTTT	TTTTPlant8	6	2	0	4	0	0
TTTT9-slide4-03	TTTT	TTTTPlant9	5	1	4	3	1	0
TTTT9-slide4-04	TTTT	TTTTPlant9	4	5	1	4	1	0
TTTT9-slide4-14	TTTT	TTTTPlant9	8	5	0	3	0	0
TTTT9-slide4-16	TTTT	TTTTPlant9	6	7	1	1	0	0
TTTT9-slide4-17	TTTT	TTTTPlant9	6	6	2	1	0	2
TTTT9-slide4-20	TTTT	TTTTPlant9	2	9	1	1	0	0
TTTT9-slide4-22	TTTT	TTTTPlant9	2	8	4	1	0	0
TTTT9-slide6-11	TTTT	TTTTPlant9	4	6	6	0	0	0
TTTT9-slide6-12	TTTT	TTTTPlant9	4	8	1	1	1	0
TTTT9-slide6-22	TTTT	TTTTPlant9	1	10	1	2	0	0
TTTT9-slide6-24	TTTT	TTTTPlant9	3	6	2	3	0	0
TTTT9-slide6-25	TTTT	TTTTPlant9	6	3	2	2	1	0
TTTT9-slide6-26	TTTT	TTTTPlant9	5	9	1	1	0	0
TTTT9-slide6-29	TTTT	TTTTPlant9	5	8	1	2	0	0
TTTT9-slide8-03	TTTT	TTTTPlant9	4	6	0	4	1	0
TTTT9-slide8-07	TTTT	TTTTPlant9	2	8	0	4	0	2
TTTT9-slide8-10	TTTT	TTTTPlant9	4	6	3	3	0	0
TTTT9-slide8-12	TTTT	TTTTPlant9	2	8	4	1	0	0
TTTT9-slide8-14	TTTT	TTTTPlant9	0	11	2	2	1	0
TTTT9-slide8-16	TTTT	TTTTPlant9	0	8	3	4	0	0
E2-plate2-slide1-TTTT-10	TTTT	TTTTE2P2	2	7	3	2	0
E2-plate2-slide1-TTTT-102	TTTT	TTTTE2P2	2	7	0	4	0
E2-plate2-slide1-TTTT-103	TTTT	TTTTE2P2	4	6	1	4	0
E2-plate2-slide1-TTTT-111	TTTT	TTTTE2P2	6	4	0	4	0
E2-plate2-slide1-TTTT-113	TTTT	TTTTE2P2	5	3	0	3	0
E2-plate2-slide1-TTTT-113	TTTT	TTTTE2P2	5	4	2	4	0
E2-plate2-slide1-TTTT-115	TTTT	TTTTE2P2	4	5	1	6	0
E2-plate2-slide1-TTTT-118	TTTT	TTTTE2P2	2	4	2	3	0
E2-plate2-slide1-TTTT-119	TTTT	TTTTE2P2	5	4	1	3	0
E2-plate2-slide1-TTTT-12	TTTT	TTTTE2P2	1	3	5	2	0
E2-plate2-slide1-TTTT-120	TTTT	TTTTE2P2	6	5	1	1	0
E2-plate2-slide1-TTTT-120	TTTT	TTTTE2P2	2	9	0	2	0
E2-plate2-slide1-TTTT-122	TTTT	TTTTE2P2	5	5	2	3	0
E2-plate2-slide1-TTTT-123	TTTT	TTTTE2P2	3	5	2	5	0
E2-plate2-slide1-TTTT-126	TTTT	TTTTE2P2	0	8	2	4	0
E2-plate2-slide1-TTTT-128	TTTT	TTTTE2P2	6	5	0	5	0
E2-plate2-slide1-TTTT-132	TTTT	TTTTE2P2	3	4	2	5	0
E2-plate2-slide1-TTTT-133	TTTT	TTTTE2P2	2	5	1	5	0
E2-plate2-slide1-TTTT-135	TTTT	TTTTE2P2	4	10	1	1	0
E2-plate2-slide1-TTTT-136	TTTT	TTTTE2P2	5	5	3	3	0
E2-plate2-slide1-TTTT-136	TTTT	TTTTE2P2	0	7	2	3	0
E2-plate2-slide1-TTTT-136	TTTT	TTTTE2P2	3	5	1	4	0
E2-plate2-slide1-TTTT-139	TTTT	TTTTE2P2	1	6	3	4	0
E2-plate2-slide1-TTTT-143	TTTT	TTTTE2P2	5	3	3	4	0
E2-plate2-slide1-TTTT-28	TTTT	TTTTE2P2	4	4	1	5	0
E2-plate2-slide1-TTTT-28	TTTT	TTTTE2P2	6	5	2	0	0
E2-plate2-slide1-TTTT-60	TTTT	TTTTE2P2	1	6	2	4	0
E2-plate2-slide1-TTTT-70	TTTT	TTTTE2P2	2	2	3	4	0
E2-plate2-slide1-TTTT-72	TTTT	TTTTE2P2	4	5	4	3	0
E2-plate2-slide1-TTTT-74	TTTT	TTTTE2P2	4	8	1	3	0
E2-plate2-slide1-TTTT-76	TTTT	TTTTE2P2	5	5	1	3	0
E2-plate2-slide1-TTTT-80	TTTT	TTTTE2P2	2	6	1	6	0
E2-plate2-slide1-TTTT-81	TTTT	TTTTE2P2	4	5	0	5	0
E2-plate2-slide1-TTTT-87	TTTT	TTTTE2P2	1	4	5	4	0
E2-plate2-slide1-TTTT-89	TTTT	TTTTE2P2	6	5	1	4	0
E2-plate2-slide1-TTTT-90	TTTT	TTTTE2P2	5	8	1	0	1
E2-plate2-slide1-TTTT-91	TTTT	TTTTE2P2	1	7	2	2	0
E2-plate2-slide1-TTTT-92	TTTT	TTTTE2P2	2	6	2	2	0
E2-plate2-slide1-TTTT-95	TTTT	TTTTE2P2	3	3	0	7	0
E2-plate2-slide1-TTTT-99	TTTT	TTTTE2P2	7	3	3	3	0
G1-plate1-slide1-TTTT-1	TTTT	TTTTG1P1	2	6	3	1	0
G1-plate1-slide1-TTTT-2	TTTT	TTTTG1P1	2	5	1	2	0
G1-plate1-slide4-TTTT-Z1	TTTT	TTTTG1P1	4	6	2	1	0
G1-plate1-slide5-TTTT-Z11	TTTT	TTTTG1P1	2	7	3	0	0
G1-plate1-slide5-TTTT-Z12	TTTT	TTTTG1P1	2	7	0	1	0
G1-plate1-slide5-TTTT-Z14	TTTT	TTTTG1P1	4	4	2	4	0
G1-plate1-slide5-TTTT-Z15	TTTT	TTTTG1P1	5	2	2	4	0
G1-plate1-slide5-TTTT-Z16	TTTT	TTTTG1P1	4	4	1	1	0
G1-plate1-slide5-TTTT-Z17	TTTT	TTTTG1P1	2	6	3	1	0
G1-plate1-slide5-TTTT-Z18	TTTT	TTTTG1P1	2	7	5	2	0
G1-plate1-slide5-TTTT-Z20	TTTT	TTTTG1P1	1	11	1	3	0
G1-plate1-slide5-TTTT-Z21	TTTT	TTTTG1P1	4	6	2	4	0
G1-plate1-slide5-TTTT-Z22	TTTT	TTTTG1P1	3	9	3	1	0
G1-plate1-slide5-TTTT-Z23	TTTT	TTTTG1P1	3	5	2	2	0
G1-plate1-slide5-TTTT-Z25	TTTT	TTTTG1P1	4	3	3	6	0
G1-plate1-slide5-TTTT-Z26	TTTT	TTTTG1P1	5	4	2	3	0
G1-plate1-slide5-TTTT-Z27	TTTT	TTTTG1P1	4	8	1	3	0
G1-plate1-slide5-TTTT-Z7	TTTT	TTTTG1P1	2	5	1	6	0
G1-plate1-slide5-TTTT-Z8	TTTT	TTTTG1P1	0	9	4	1	0
G1-plate1-slide5-TTTT-Z9	TTTT	TTTTG1P1	3	6	2	2	0
DDDDP4E4 slide 10 - 28	DDDD	DDDDP4E4	2	6	5	0
DDDDP4E4 slide 8 - 14	DDDD	DDDDP4E4	1	5	4	3
DDDDP4E4 slide 9 - 8	DDDD	DDDDP4E4	1	8	4	0
DDDDP4E4 slide 8 - 16	DDDD	DDDDP4E4	6	3	1	2
DDDDP4E4 slide 9 - 4	DDDD	DDDDP4E4	3	5	2	2
DDDDP4E4 slide 10 - 14	DDDD	DDDDP4E4	2	5	3	1
DDDDP4E4 slide 10 - 3	DDDD	DDDDP4E4	0	8	2	1
DDDDP4E4 slide 10 - 8	DDDD	DDDDP4E4	2	3	5	1
DDDDP4E4 slide 10 - 9	DDDD	DDDDP4E4	5	4	0	2
DDDDP4E4 slide 8 - 6	DDDD	DDDDP4E4	1	3	7	0
DDDDP4E4 slide 9 - 10	DDDD	DDDDP4E4	1	7	3	0
DDDDP4B11 slide 9 - 3	DDDD	DDDDP4B11	3	4	3	0
DDDDP4B11 slide 9 - 5	DDDD	DDDDP4B11	2	4	3	1
DDDDP4E4 slide 10 - 12	DDDD	DDDDP4E4	2	4	3	1
DDDD3-slide10-22	DDDD	DDDDPlant3	4	8	0	3	0	0
DDDD3-slide10-24	DDDD	DDDDPlant3	7	3	0	2	1	0
DDDD3-slide10-35	DDDD	DDDDPlant3	3	6	1	4	0	0
DDDD3-slide10-36	DDDD	DDDDPlant3	6	6	1	3	0	0
DDDD3-slide10-40	DDDD	DDDDPlant3	3	8	2	1	0	0
DDDD3-slide10-42	DDDD	DDDDPlant3	7	3	0	5	0	0
DDDD3-slide5-07	DDDD	DDDDPlant3	6	3	0	2	1	1
DDDD3-slide5-10	DDDD	DDDDPlant3	6	2	1	5	0	0
DDDD3-slide5-18	DDDD	DDDDPlant3	5	0	1	10	1	0
DDDD3-slide5-19	DDDD	DDDDPlant3	1	9	0	4	0	0
DDDD3-slide5-25	DDDD	DDDDPlant3	4	3	0	5	1	0
DDDD3-slide5-27	DDDD	DDDDPlant3	6	3	0	3	0	0
DDDD3-slide7-11	DDDD	DDDDPlant3	1	6	0	4	0	2
DDDD3-slide7-16	DDDD	DDDDPlant3	7	4	0	0	0	0
DDDD3-slide7-21	DDDD	DDDDPlant3	6	1	0	3	1	0
DDDD3-slide7-26	DDDD	DDDDPlant3	4	4	1	3	0	0
DDDD4-slide20-05	DDDD	DDDDPlant4	2	7	0	4	0	2
DDDD4-slide20-08	DDDD	DDDDPlant4	3	6	0	2	0	0
DDDD4-slide20-14	DDDD	DDDDPlant4	2	5	0	4	0	2
DDDD4-slide5-04	DDDD	DDDDPlant4	4	5	0	2	0	0
DDDD4-slide6-03	DDDD	DDDDPlant4	2	5	0	3	0	1
DDDD4-slide6-10	DDDD	DDDDPlant4	5	5	1	2	0	0
DDDD4-slide7-03	DDDD	DDDDPlant4	4	8	0	1	0	2
DDDD4-slide7-08	DDDD	DDDDPlant4	4	2	1	6	0	0
DDDD4-slide7-18	DDDD	DDDDPlant4	3	6	0	5	0	2
DDDD4-slide7-23	DDDD	DDDDPlant4	1	3	1	6	0	2
DDDD4-slide8-04	DDDD	DDDDPlant4	4	4	1	3	0	0
DDDD4-slide8-07	DDDD	DDDDPlant4	5	2	1	5	1	0
DDDD4-slide8-09	DDDD	DDDDPlant4	4	5	0	3	0	0
DDDD4-slide8-15	DDDD	DDDDPlant4	3	4	0	4	0	0
DDDD7-slide1-19	DDDD	DDDDPlant7	7	2	1	2	1	0
DDDD7-slide1-20	DDDD	DDDDPlant7	6	1	1	4	0	2
DDDD7-slide1-36	DDDD	DDDDPlant7	4	2	1	4	0	0
DDDD7-slide2-05	DDDD	DDDDPlant7	3	8	0	4	0	2
DDDD7-slide2-13	DDDD	DDDDPlant7	1	8	1	3	1	2
DDDD7-slide2-27	DDDD	DDDDPlant7	3	6	0	4	0	4
DDDD7-slide3-02	DDDD	DDDDPlant7	3	7	1	3	0	2
DDDD7-slide3-05	DDDD	DDDDPlant7	5	7	0	4	0	0
DDDD7-slide3-07	DDDD	DDDDPlant7	3	4	2	4	1	2
DDDD7-slide3-11	DDDD	DDDDPlant7	4	7	1	4	0	0
DDDD7-slide4-01	DDDD	DDDDPlant7	3	5	0	5	0	2
DDDD7-slide4-08	DDDD	DDDDPlant7	5	3	1	7	0	0
DDDD7-slide4-12	DDDD	DDDDPlant7	5	7	3	1	0	0
DDDD7-slide5-04	DDDD	DDDDPlant7	2	6	2	3	0	0
DDDD7-slide6-11	DDDD	DDDDPlant7	3	4	2	3	0	0
DDDD7-slide6-14	DDDD	DDDDPlant7	1	7	1	1	0	0
DDDD7-slide6-16	DDDD	DDDDPlant7	6	4	1	2	0	0
DDDD7-slide7-12	DDDD	DDDDPlant7	4	5	1	3	1	0
DDDD7-slide7-14	DDDD	DDDDPlant7	3	10	2	0	0	0
B1-plate1-slide3-DDDD-10	DDDD	DDDDB1P1	7	3	0	5	0
B1-plate1-slide3-DDDD-11	DDDD	DDDDB1P1	5	4	1	4	0
B1-plate1-slide3-DDDD-13	DDDD	DDDDB1P1	4	2	2	3	0
B1-plate1-slide3-DDDD-15	DDDD	DDDDB1P1	3	6	2	3	0
B1-plate1-slide3-DDDD-16	DDDD	DDDDB1P1	5	4	0	5	0
B1-plate1-slide3-DDDD-2	DDDD	DDDDB1P1	4	5	1	3	0
B1-plate1-slide3-DDDD-6	DDDD	DDDDB1P1	5	4	4	1	0
B1-plate1-slide3-DDDD-7	DDDD	DDDDB1P1	3	5	2	2	0
B1-plate1-slide3-DDDD-9	DDDD	DDDDB1P1	5	4	1	4	1
C11-plate2-slide3-DDDD-1	DDDD	DDDDC11P2	4	5	3	2	0
C11-plate2-slide3-DDDD-2	DDDD	DDDDC11P2	4	8	1	1	0
C11-plate2-slide3-DDDD-3	DDDD	DDDDC11P2	4	4	1	2	0
C11-plate2-slide3-DDDD-4	DDDD	DDDDC11P2	4	6	1	3	0
C11-plate2-slide3-DDDD-5	DDDD	DDDDC11P2	3	6	1	2	0
C11-plate2-slide3-DDDD-6	DDDD	DDDDC11P2	4	7	0	0	0
E6-plate3-slide1-DDDD-42	DDDD	DDDDE6P3	4	8	0	0	0
E6-plate3-slide2-DDDD-29	DDDD	DDDDE6P3	5	5	0	2	0
E6-plate3-slide3-DDDD-105	DDDD	DDDDE6P3	3	6	0	4	0
E6-plate3-slide3-DDDD-11	DDDD	DDDDE6P3	4	2	2	3	0
E6-plate3-slide3-DDDD-13	DDDD	DDDDE6P3	3	4	0	3	0
E6-plate3-slide3-DDDD-15	DDDD	DDDDE6P3	5	3	1	1	0
E6-plate3-slide3-DDDD-19	DDDD	DDDDE6P3	4	3	1	2	0
E6-plate3-slide3-DDDD-20	DDDD	DDDDE6P3	3	5	0	5	0
E6-plate3-slide3-DDDD-30	DDDD	DDDDE6P3	4	8	2	2	0
E6-plate3-slide3-DDDD-43	DDDD	DDDDE6P3	4	4	1	2	0
E6-plate3-slide3-DDDD-50	DDDD	DDDDE6P3	2	5	1	2	0
E6-plate3-slide3-DDDD-64	DDDD	DDDDE6P3	3	7	1	1	1
E6-plate3-slide3-DDDD-65	DDDD	DDDDE6P3	5	3	0	4	0
E6-plate3-slide3-DDDD-85	DDDD	DDDDE6P3	3	4	1	4	0
E6-plate3-slide3-DDDD-95	DDDD	DDDDE6P3	4	7	2	1	0
E6-plate3-slide3-DDDD-96	DDDD	DDDDE6P3	3	4	1	4	0
E6-plate3-slide4-DDDD-11	DDDD	DDDDE6P3	8	4	0	3	1
E6-plate3-slide4-DDDD-19	DDDD	DDDDE6P3	4	1	1	6	0
E6-plate3-slide4-DDDD-20	DDDD	DDDDE6P3	5	4	1	3	0
E6-plate3-slide4-DDDD-31	DDDD	DDDDE6P3	4	4	0	5	0
E6-plate3-slide4-DDDD-34	DDDD	DDDDE6P3	2	3	1	4	0
E6-plate3-slide4-DDDD-36	DDDD	DDDDE6P3	3	4	1	3	0
E6-plate3-slide4-DDDD-9	DDDD	DDDDE6P3	6	2	0	6	0
G6-plate4-slide2-DDDD-1	DDDD	DDDDG6P4	4	5	3	3	0
G6-plate4-slide2-DDDD-10	DDDD	DDDDG6P4	3	3	2	2	0
G6-plate4-slide2-DDDD-12	DDDD	DDDDG6P4	5	5	1	1	0
G6-plate4-slide2-DDDD-13	DDDD	DDDDG6P4	5	7	2	2	0
G6-plate4-slide2-DDDD-14	DDDD	DDDDG6P4	5	8	1	1	0
G6-plate4-slide2-DDDD-15	DDDD	DDDDG6P4	4	8	1	0	0
G6-plate4-slide2-DDDD-16	DDDD	DDDDG6P4	3	7	0	3	0
G6-plate4-slide2-DDDD-2	DDDD	DDDDG6P4	5	7	1	3	0
G6-plate4-slide2-DDDD-8	DDDD	DDDDG6P4	6	4	1	3	0
G6-plate4-slide2-DDDD-9	DDDD	DDDDG6P4	2	7	0	2	0
G6-plate4-slide5-DDDD-1	DDDD	DDDDG6P4	6	3	0	2	0
G6-plate4-slide5-DDDD-3	DDDD	DDDDG6P4	4	3	1	2	0
G6-plate4-slide5-DDDD-4	DDDD	DDDDG6P4	9	4	0	2	0
G6-plate4-slide5-DDDD-5	DDDD	DDDDG6P4	6	4	0	2	0
