# Supplementary material for: The meiotic cohesin subunit REC8 contributes to multigenic adaptive evolution of autopolyploid meiosis in Arabidopsis arenosa
Source: PLoS Genet. 2022 Jul 13;18(7):e1010304. doi: 10.1371/journal.pgen.1010304 (PMC9312919; doi:10.1371/journal.pgen.1010304)
Supplement: S2 Table — (CSV) [file pgen.1010304.s007.csv]

REC8 TTTT vs TxD vs DDDD non-parametric test p-values
Rod Kruskal Wallace test
Kruskal-Wallis chi-squared = 3.9595, df = 2, p-value = 0.1381
Bowtie Kruskal Wallace test
Kruskal-Wallis chi-squared = 13.422, df = 2, p-value = 0.001217
Bowtie posthoc Dunn's test with Bonferroni correction
Comparison Z P.unadj P.adj
1 DDDD - TTTT -3.3758094 0.0007359889 0.002207967
2 DDDD - TXD -0.6663486 0.5051883371 1.000000000
3 TTTT - TXD 2.5905283 0.0095828744 0.02874862
Cross Kruskal Wallace test
Kruskal-Wallis chi-squared = 34.991, df = 2, p-value = 2.522e-08
Cross posthoc Dunn's test with Bonferroni correction
Comparison Z P.unadj P.adj
1 DDDD - TTTT -3.065305 2.174481e-03 6.523442e-03
2 DDDD - TXD 2.541603 1.103454e-02 3.310363e-02
3 TTTT - TXD 5.841270 5.180451e-09 1.554135e-08
Ring Kruskal Wallace test
Kruskal-Wallis chi-squared = 21.445, df = 2, p-value = 2.205e-05
Ring posthoc Dunn's test with Bonferroni correction
Comparison Z P.unadj P.adj
1 DDDD - TTTT 0.5084724 6.111221e-01 1.000000e+00
2 DDDD - TXD -3.5657440 3.628254e-04 1.088476e-03
3 TTTT - TXD -4.4551729 8.382560e-06 2.514768e-05
MV Kruskal Wallace test
Kruskal-Wallis chi-squared = 0.069064, df = 2, p-value = 0.9661
UV Kruskal Wallace test
Kruskal-Wallis chi-squared = 10.562, df = 2, p-value = 0.005088
UV Kruskal Wallace test
Comparison Z P.unadj P.adj
1 DDDD - TTTT 3.192342 0.001411243 0.00423373
2 DDDD - TXD 1.698466 0.089419892 0.26825968
3 TTTT - TXD -1.929543 0.053663431 0.16099029
RAA TTT vs RAA DDD non-parametric test p-values
Rod Kruskal Wallace test
Kruskal-Wallis chi-squared = 0.011704, df = 1, p-value = 0.9139
Bowtie Kruskal Wallace test
Kruskal-Wallis chi-squared = 4.9842, df = 1, p-value = 0.02558
Cross Kruskal Wallace test
Kruskal-Wallis chi-squared = 0.2589, df = 1, p-value = 0.6109
Ring Kruskal Wallace test
Kruskal-Wallis chi-squared = 2.1127, df = 1, p-value = 0.1461
MV Kruskal Wallace test
Kruskal-Wallis chi-squared = 18.533, df = 1, p-value = 1.67e-05
UV Kruskal Wallace test
Kruskal-Wallis chi-squared = 4.7211, df = 1, p-value = 0.0298
