# Supplementary material for: The meiotic cohesin subunit REC8 contributes to multigenic adaptive evolution of autopolyploid meiosis in Arabidopsis arenosa
Source: PLoS Genet. 2022 Jul 13;18(7):e1010304. doi: 10.1371/journal.pgen.1010304 (PMC9312919; doi:10.1371/journal.pgen.1010304)
Supplement: S3 Table — (CSV) [file pgen.1010304.s008.csv]

Genotype	Plant	Image	Arbitrary_bivalent_number	SC_length	inter_CO_distance1	inter_CO_distance2	inter_CO_distance3	inter_CO_distance4	SPS_partner_bivalent	inter_SPS_distance1	inter_SPS_distance2	inter_SPS_distance3	inter_SPS_distance4	Total_SC_per_cell	COs_per_cell	SPS_per_]cell	Outcome
REC8 TTTT	5.2.20 plant 1	3	1	28.6935	9.4348	8.7806			2	24.8976				389.7448	21	2	2B
REC8 TTTT	5.2.20 plant 1	3	2	24.5669	8.6346				1	20.3876							2B
REC8 TTTT	5.2.20 plant 1	3	3	27.7542	5.128	17.6715			4	12.942							1Q
REC8 TTTT	5.2.20 plant 1	3	4	24.2988	5.9779	17.3427			3	12.0313							1Q
REC8 TTTT	5.2.20 plant 1	3	5	20.5105	5.6552
REC8 TTTT	5.2.20 plant 1	3	6	28.3661	4.6149
REC8 TTTT	5.2.20 plant 1	3	7	20.4568	9.1401
REC8 TTTT	5.2.20 plant 1	3	8	35.7535	13.0132
REC8 TTTT	5.2.20 plant 1	3	9	20.1118	0.7829	17.7652
REC8 TTTT	5.2.20 plant 1	3	10	30.7683	13.1482
REC8 TTTT	5.2.20 plant 1	3	11	19.613	0.8554
REC8 TTTT	5.2.20 plant 1	3	12	21.1015	0.4694
REC8 TTTT	5.2.20 plant 1	3	13	23.8331	10.492
REC8 TTTT	5.2.20 plant 1	3	14	19.0306	1.6672	11.9976
REC8 TTTT	5.2.20 plant 1	3	15	19.879	11.4133
REC8 TTTT	5.2.20 plant 1	3	16	25.0072	4.5781
REC8 TTTT	5.2.20 plant 1	4	1	24.0202	4.433				2	10.481				423.824	18	3	1Q
REC8 TTTT	5.2.20 plant 1	4	2	26.5532	0.6899	24.2819			1	13.2214							1Q
REC8 TTTT	5.2.20 plant 1	4	3	23.8158	3				4	13.4434							2B
REC8 TTTT	5.2.20 plant 1	4	4	23.3065	6.8033				3	14.3672							2B
REC8 TTTT	5.2.20 plant 1	4	5	32.5866	9.1216				6	27.6121							2B
REC8 TTTT	5.2.20 plant 1	4	6	35.4406	11.9582				5	27.7473							2B
REC8 TTTT	5.2.20 plant 1	4	7	21.2288	2.3449
REC8 TTTT	5.2.20 plant 1	4	8	21.8872	1.2149
REC8 TTTT	5.2.20 plant 1	4	9	25.9678	6.0487
REC8 TTTT	5.2.20 plant 1	4	10	25.2344	0.3736
REC8 TTTT	5.2.20 plant 1	4	11	26.7858	12.0716
REC8 TTTT	5.2.20 plant 1	4	12	34.5679	2.7783	20.7961
REC8 TTTT	5.2.20 plant 1	4	13	18.3383	6.0215
REC8 TTTT	5.2.20 plant 1	4	14	35.4991	15.7832
REC8 TTTT	5.2.20 plant 1	4	15	18.4029	0.8146
REC8 TTTT	5.2.20 plant 1	4	16	30.1889	13.6613
REC8 TTTT	5.2.20 plant 1	6	1	20.787	2.8993				2	6.309	7.0706			366.1074	17	2	2B
REC8 TTTT	5.2.20 plant 1	6	2	20.2709	2.4127				1	7.2997	4.9847						2B
REC8 TTTT	5.2.20 plant 1	6	3	25.2854	0.4393
REC8 TTTT	5.2.20 plant 1	6	4	26.7214	12.1919
REC8 TTTT	5.2.20 plant 1	6	5	22.6583	9.2066
REC8 TTTT	5.2.20 plant 1	6	6	20.1636	2.5951
REC8 TTTT	5.2.20 plant 1	6	7	22.1122	8.9501
REC8 TTTT	5.2.20 plant 1	6	8	18.2646	4.7277
REC8 TTTT	5.2.20 plant 1	6	9	17.2895	4.9289
REC8 TTTT	5.2.20 plant 1	6	10	24.8538	0.843	15.987
REC8 TTTT	5.2.20 plant 1	6	11	27.5345	10.0285
REC8 TTTT	5.2.20 plant 1	6	12	26.8638	9.4504
REC8 TTTT	5.2.20 plant 1	6	13	21.7467	6.5105
REC8 TTTT	5.2.20 plant 1	6	14	19.587	4.8678
REC8 TTTT	5.2.20 plant 1	6	15	23.1151	1.9072
REC8 TTTT	5.2.20 plant 1	6	16	28.8536	13.4076
REC8 TTTT	5.2.20 plant 1	7	1	19.3412	2.3009				2	16.926				359.5308	17	3	2B
REC8 TTTT	5.2.20 plant 1	7	2	19.8086	6.7859				1	16.567							2B
REC8 TTTT	5.2.20 plant 1	7	3	24.1159	13.1512				4	21.1055							2B
REC8 TTTT	5.2.20 plant 1	7	4	23.2659	6.0548				3	19.4756							2B
REC8 TTTT	5.2.20 plant 1	7	5	20.1866	2.516				6	17.3233							2B
REC8 TTTT	5.2.20 plant 1	7	6	18.6858	6.4744				5	15.6158							2B
REC8 TTTT	5.2.20 plant 1	7	7	26.9926	9.3945
REC8 TTTT	5.2.20 plant 1	7	8	26.0981	10.7747
REC8 TTTT	5.2.20 plant 1	7	9	20.7975	10.4594
REC8 TTTT	5.2.20 plant 1	7	10	22.5221	7.5816
REC8 TTTT	5.2.20 plant 1	7	11	20.4726	12.0503
REC8 TTTT	5.2.20 plant 1	7	12	27.1422	12.3595
REC8 TTTT	5.2.20 plant 1	7	13	18.2509	9.9319
REC8 TTTT	5.2.20 plant 1	7	14	27.0277	9.9812
REC8 TTTT	5.2.20 plant 1	7	15	28.2355	3.2641	20.543
REC8 TTTT	5.2.20 plant 1	7	16	16.5876	4.5528
REC8 TTTT	5.2.20 plant 1	8	1	27.0111	8.6335				2	24.049				362.0058	17	2	2B
REC8 TTTT	5.2.20 plant 1	8	2	25.4381	0.962				1	23.0722							2B
REC8 TTTT	5.2.20 plant 1	8	3	31.9954	11.0566				4	28.3632							2B
REC8 TTTT	5.2.20 plant 1	8	4	27.401	10.623				3	24.0376							2B
REC8 TTTT	5.2.20 plant 1	8	5	18.7845	6.3337
REC8 TTTT	5.2.20 plant 1	8	6	21.1335	9.8416
REC8 TTTT	5.2.20 plant 1	8	7	20	3.4914
REC8 TTTT	5.2.20 plant 1	8	8	18.5984	6.5735
REC8 TTTT	5.2.20 plant 1	8	9	25.0367	10.3995
REC8 TTTT	5.2.20 plant 1	8	10	25.7924	9.5779
REC8 TTTT	5.2.20 plant 1	8	11	19.8698	7.086
REC8 TTTT	5.2.20 plant 1	8	12	17.339	2.6167
REC8 TTTT	5.2.20 plant 1	8	13	25.5056	1.8792	14.917
REC8 TTTT	5.2.20 plant 1	8	14	22.7332	13.4417
REC8 TTTT	5.2.20 plant 1	8	15	17.4147	3.8701
REC8 TTTT	5.2.20 plant 1	8	16	18.2245	9.2327
REC8 TTTT	5.2.20 plant 1	9	1	24.8053	3.6252				2	18.428				375.2664	20	4	2B
REC8 TTTT	5.2.20 plant 1	9	2	24.901	1.918				1	19.2893							2B
REC8 TTTT	5.2.20 plant 1	9	3	17.4842	1				4	6.5316							2B
REC8 TTTT	5.2.20 plant 1	9	4	21.7428	1.2182				3	7.6995							2B
REC8 TTTT	5.2.20 plant 1	9	5	21.4225	0.4858				6	14.7231							2B
REC8 TTTT	5.2.20 plant 1	9	6	20.6414	2.3951				5	13.8371							2B
REC8 TTTT	5.2.20 plant 1	9	7	27.5989	10.0215				8	22.8529							2B
REC8 TTTT	5.2.20 plant 1	9	8	25.4253	10.8152				7	19.8948							2B
REC8 TTTT	5.2.20 plant 1	9	9	25.1984	0.3339	19.4311
REC8 TTTT	5.2.20 plant 1	9	10	22.6139	1.0258	17.0606
REC8 TTTT	5.2.20 plant 1	9	11	31.4513	5.8853	13.7092
REC8 TTTT	5.2.20 plant 1	9	12	24.6597	0.7664	13.8363
REC8 TTTT	5.2.20 plant 1	9	13	29.8999	12.3779
REC8 TTTT	5.2.20 plant 1	9	14	19.2553	5.0583
REC8 TTTT	5.2.20 plant 1	9	15	18.6104	7.9796
REC8 TTTT	5.2.20 plant 1	9	16	19.5561	6.4212
REC8 TTTT	5.2.20 plant 1	10	1	25.3579	3.6377									450.7698	19	0
REC8 TTTT	5.2.20 plant 1	10	2	32.427	11.5904
REC8 TTTT	5.2.20 plant 1	10	3	23.906	13.194
REC8 TTTT	5.2.20 plant 1	10	4	24.3627	0.5652
REC8 TTTT	5.2.20 plant 1	10	5	22.7615	4.7504
REC8 TTTT	5.2.20 plant 1	10	6	33.3453	8.7857
REC8 TTTT	5.2.20 plant 1	10	7	20.7153	8.4543	11.8486
REC8 TTTT	5.2.20 plant 1	10	8	27.5236	7.7696
REC8 TTTT	5.2.20 plant 1	10	9	32.5841	3.1547	14.9212
REC8 TTTT	5.2.20 plant 1	10	10	20.183	3.9624
REC8 TTTT	5.2.20 plant 1	10	11	32.2003	11.8625
REC8 TTTT	5.2.20 plant 1	10	12	33.8434	11.4999
REC8 TTTT	5.2.20 plant 1	10	13	34.9976	11.0395
REC8 TTTT	5.2.20 plant 1	10	14	28.5482	7.651
REC8 TTTT	5.2.20 plant 1	10	15	33.46	0.9801	17.5668
REC8 TTTT	5.2.20 plant 1	10	16	24.5539	5.4976
REC8 TTTT	5.2.20 plant 1	11	1	24.6639	2.9174	17.5893			2	8.5536	4.0497			420.2931	20	2	UNKNOWN
REC8 TTTT	5.2.20 plant 1	11	2	24.071	2.2856	18.1854			1	8.2973	3.3737						UNKNOWN
REC8 TTTT	5.2.20 plant 1	11	3	19.9285	8.4639
REC8 TTTT	5.2.20 plant 1	11	4	25.8393	6.1277
REC8 TTTT	5.2.20 plant 1	11	5	26.2627	9.3926
REC8 TTTT	5.2.20 plant 1	11	6	20.2458	3.1839
REC8 TTTT	5.2.20 plant 1	11	7	22.5318	9.1181
REC8 TTTT	5.2.20 plant 1	11	8	29.6786	6.9114
REC8 TTTT	5.2.20 plant 1	11	9	36.5126	0.3832	28.2888
REC8 TTTT	5.2.20 plant 1	11	10	25.6197	1.2868
REC8 TTTT	5.2.20 plant 1	11	11	21.5755	0.3203
REC8 TTTT	5.2.20 plant 1	11	12	33.1691	4.1572	20.0121
REC8 TTTT	5.2.20 plant 1	11	13	28.0837	7.6682
REC8 TTTT	5.2.20 plant 1	11	14	31.4804	13.4035
REC8 TTTT	5.2.20 plant 1	11	15	27.5588	8.9809
REC8 TTTT	5.2.20 plant 1	11	16	23.0717	2.3225
REC8 TTTT	5.2.20 plant 1	12	1	37.5581	13.0572	17.8954			2	4.8539				556.6052	21	2	2B
REC8 TTTT	5.2.20 plant 1	12	2	37.0969	19.5989				1	3.7732							2B
REC8 TTTT	5.2.20 plant 1	12	3	40.5718	13.4746				4	31.2354							2B
REC8 TTTT	5.2.20 plant 1	12	4	35.2531	3.9312				3	24.6491							2B
REC8 TTTT	5.2.20 plant 1	12	5	31.6014	7.0047	14.2448
REC8 TTTT	5.2.20 plant 1	12	6	37.3798	10.4255
REC8 TTTT	5.2.20 plant 1	12	7	39.4202	20.56
REC8 TTTT	5.2.20 plant 1	12	8	36.0301	16.0431
REC8 TTTT	5.2.20 plant 1	12	9	31.9295	4.3039
REC8 TTTT	5.2.20 plant 1	12	10	33.7682	14.2909
REC8 TTTT	5.2.20 plant 1	12	11	36.6167	12.1274	17.5975
REC8 TTTT	5.2.20 plant 1	12	12	32.2727	1.6737
REC8 TTTT	5.2.20 plant 1	12	13	24.9935	1.6932	21.3964
REC8 TTTT	5.2.20 plant 1	12	14	34.5373	2.7947
REC8 TTTT	5.2.20 plant 1	12	15	28.1412	13.1009
REC8 TTTT	5.2.20 plant 1	12	16	39.4347	0.928	14.9235
REC8 TTTT	5.2.20 plant 1	14	1	25.6713	0.4626	22.1154			2	10.4311				375.9899	18	2	1Q
REC8 TTTT	5.2.20 plant 1	14	2	23.1428	0.7392	21.2213			1	9.4547							1Q
REC8 TTTT	5.2.20 plant 1	14	3	23.4939	6.5391				4	17.4888							2B
REC8 TTTT	5.2.20 plant 1	14	4	20.6212	6.1257				3	15.8589							2B
REC8 TTTT	5.2.20 plant 1	14	5	19.1567	1.9852
REC8 TTTT	5.2.20 plant 1	14	6	19.5781	6.2246
REC8 TTTT	5.2.20 plant 1	14	7	29.2532	10.9219
REC8 TTTT	5.2.20 plant 1	14	8	25.5228	12.3191
REC8 TTTT	5.2.20 plant 1	14	9	18.8697	4.7136
REC8 TTTT	5.2.20 plant 1	14	10	20.8061	7.8486
REC8 TTTT	5.2.20 plant 1	14	11	21.4519	8.9175
REC8 TTTT	5.2.20 plant 1	14	12	21.642	7.0834
REC8 TTTT	5.2.20 plant 1	14	13	24.5996	4.2717
REC8 TTTT	5.2.20 plant 1	14	14	25.9102	9.5709
REC8 TTTT	5.2.20 plant 1	14	15	25.5769	11.2326
REC8 TTTT	5.2.20 plant 1	14	16	30.6935	16.5751
REC8 TTTT	24.1.20 plant 2	1	1	24.4607	7.3905				2	18.2719				373.0898	23	2	2B
REC8 TTTT	24.1.20 plant 2	1	2	26.4174	10.1994				1	20.0091							2B
REC8 TTTT	24.1.20 plant 2	1	3	20.2609	8.4674				4	14.946							2B
REC8 TTTT	24.1.20 plant 2	1	4	21.3473	7.7551				3	17.1077							2B
REC8 TTTT	24.1.20 plant 2	1	5	29.4196	0.3367	20.5783
REC8 TTTT	24.1.20 plant 2	1	6	24.8888	8.7143
REC8 TTTT	24.1.20 plant 2	1	7	25.9568	10.2845	11.9617
REC8 TTTT	24.1.20 plant 2	1	8	26.5437	0.932	22.9661
REC8 TTTT	24.1.20 plant 2	1	9	17.3731	2.1102	5.5683
REC8 TTTT	24.1.20 plant 2	1	10	24.2507	6.0953	8.0326
REC8 TTTT	24.1.20 plant 2	1	11	17.7399	0.3668	14.1138
REC8 TTTT	24.1.20 plant 2	1	12	24.4562	11.9384
REC8 TTTT	24.1.20 plant 2	1	13	19.4956	0.9869	16.2928
REC8 TTTT	24.1.20 plant 2	1	14	22.0828	5.3043
REC8 TTTT	24.1.20 plant 2	1	15	30.3082	11.2601
REC8 TTTT	24.1.20 plant 2	1	16	18.0881	6.239
REC8 TTTT	24.1.20 plant 2	2	1	24.3167	5.4785				2	18.3032				372.7528	19	1	2B
REC8 TTTT	24.1.20 plant 2	2	2	25.6659	5.5751				1	18.3615							2B
REC8 TTTT	24.1.20 plant 2	2	3	19.7799	3.8052
REC8 TTTT	24.1.20 plant 2	2	4	30.2818	11.7694
REC8 TTTT	24.1.20 plant 2	2	5	23.8786	10.0178
REC8 TTTT	24.1.20 plant 2	2	6	20.1624	1.1088	10.5627
REC8 TTTT	24.1.20 plant 2	2	7	25.3419	8.9955
REC8 TTTT	24.1.20 plant 2	2	8	24.4455	10.1971
REC8 TTTT	24.1.20 plant 2	2	9	28.795	1.7914	14.93
REC8 TTTT	24.1.20 plant 2	2	10	27.5362	13.9847
REC8 TTTT	24.1.20 plant 2	2	11	17.059	4.7342
REC8 TTTT	24.1.20 plant 2	2	12	22.0664	11.7422
REC8 TTTT	24.1.20 plant 2	2	13	23.4236	0.4229
REC8 TTTT	24.1.20 plant 2	2	14	19.9819	3.315
REC8 TTTT	24.1.20 plant 2	2	15	21.2885	10.7847
REC8 TTTT	24.1.20 plant 2	2	16	18.7295	2.7182	5.3482
REC8 TTTT	24.1.20 plant 2	5	1	40.3132	6.2998				2	22.0756	14.758			455.056	19	4	2B
REC8 TTTT	24.1.20 plant 2	5	2	35.0795	0.9608				1	18.8887	13.426						2B
REC8 TTTT	24.1.20 plant 2	5	3	30.0591	6.5656				4	20.5566							2B
REC8 TTTT	24.1.20 plant 2	5	4	29.524	8.5837				3	19.2567							2B
REC8 TTTT	24.1.20 plant 2	5	5	26.2452	1.0855				6	20.5916							2B
REC8 TTTT	24.1.20 plant 2	5	6	24.5746	6.9031				5	17.7437							2B
REC8 TTTT	24.1.20 plant 2	5	7	25.9102	5.8388	7.9547
REC8 TTTT	24.1.20 plant 2	5	8	30.4383	13.2603
REC8 TTTT	24.1.20 plant 2	5	9	29.7202	4.5517	14.5568
REC8 TTTT	24.1.20 plant 2	5	10	24.2349	2.0439
REC8 TTTT	24.1.20 plant 2	5	11	29.7025	9.7777
REC8 TTTT	24.1.20 plant 2	5	12	21.8017	2.6292
REC8 TTTT	24.1.20 plant 2	5	13	25.2446	9.6632
REC8 TTTT	24.1.20 plant 2	5	14	24.9347	5.3663
REC8 TTTT	24.1.20 plant 2	5	15	31.9841	0.3339	24.7287
REC8 TTTT	24.1.20 plant 2	5	16	25.2892	10.7043
REC8 TTTT	24.1.20 plant 2	6	1	23.3852	10.9553				2	19.2764				352.0369	16	4	2B
REC8 TTTT	24.1.20 plant 2	6	2	24.7905	9.1461				1	21.4999							2B
REC8 TTTT	24.1.20 plant 2	6	3	23.505	3.944				4	17.4876							2B
REC8 TTTT	24.1.20 plant 2	6	4	23.5382	8.387				3	16.9984							2B
REC8 TTTT	24.1.20 plant 2	6	5	21.9619	6.5598				6	13.2591							2B
REC8 TTTT	24.1.20 plant 2	6	6	19.7297	6.1214				5	13.8128							2B
REC8 TTTT	24.1.20 plant 2	6	7	26.7338	10.4077				8	2.9222							2B
REC8 TTTT	24.1.20 plant 2	6	8	25.8819	12.5187				7	4.1378							2B
REC8 TTTT	24.1.20 plant 2	6	9	20.538	5.286
REC8 TTTT	24.1.20 plant 2	6	10	20.2013	7.9814
REC8 TTTT	24.1.20 plant 2	6	11	22.0013	10.3256
REC8 TTTT	24.1.20 plant 2	6	12	18.7027	7.2919
REC8 TTTT	24.1.20 plant 2	6	13	22.4779	8.0646
REC8 TTTT	24.1.20 plant 2	6	14	21.1218	12.1596
REC8 TTTT	24.1.20 plant 2	6	15	16.9525	2.2159
REC8 TTTT	24.1.20 plant 2	6	16	20.5152	6.139
REC8 TTTT	24.1.20 plant 2	7	1	23.4821	2.933				2	17.4655				394.0068	17	2	2B
REC8 TTTT	24.1.20 plant 2	7	2	26.2298	11.8457				1	20.7412							2B
REC8 TTTT	24.1.20 plant 2	7	3	27.8625	1.5218	14.359			4	22.4512							2B
REC8 TTTT	24.1.20 plant 2	7	4	26.0299	9.8754				3	21.3431							2B
REC8 TTTT	24.1.20 plant 2	7	5	26.436	11.71
REC8 TTTT	24.1.20 plant 2	7	6	22.6928	9.831
REC8 TTTT	24.1.20 plant 2	7	7	24.6935	11.5631
REC8 TTTT	24.1.20 plant 2	7	8	20.0263	12.3756
REC8 TTTT	24.1.20 plant 2	7	9	22.8728	12.4355
REC8 TTTT	24.1.20 plant 2	7	10	27.2291	7.4726
REC8 TTTT	24.1.20 plant 2	7	11	22.1941	3.6589
REC8 TTTT	24.1.20 plant 2	7	12	21.4178	6.5768
REC8 TTTT	24.1.20 plant 2	7	13	29.8681	15.875
REC8 TTTT	24.1.20 plant 2	7	14	31.144	15.0652
REC8 TTTT	24.1.20 plant 2	7	15	22.0991	6.0366
REC8 TTTT	24.1.20 plant 2	7	16	19.7289	9.4846
REC8 TTTT	24.1.20 plant 2	8	1	23.2596	4.5523				2	17.9264				356.8736	19	2	2B
REC8 TTTT	24.1.20 plant 2	8	2	24.0237	0.9691				1	16.359							2B
REC8 TTTT	24.1.20 plant 2	8	3	20.382	3.2164				4	9.5365							2B
REC8 TTTT	24.1.20 plant 2	8	4	19.9295	0.7556				3	8.4892							2B
REC8 TTTT	24.1.20 plant 2	8	5	18.5881	2.8091
REC8 TTTT	24.1.20 plant 2	8	6	23.4317	8.0682
REC8 TTTT	24.1.20 plant 2	8	7	19.9223	3.7861
REC8 TTTT	24.1.20 plant 2	8	8	19.8583	6.1117
REC8 TTTT	24.1.20 plant 2	8	9	24.6734	2.4047	11.4327
REC8 TTTT	24.1.20 plant 2	8	10	23.4997	8.6835
REC8 TTTT	24.1.20 plant 2	8	11	29.7377	14.9334	12.7367
REC8 TTTT	24.1.20 plant 2	8	12	17.6728	6.5715
REC8 TTTT	24.1.20 plant 2	8	13	23.0337	9.3351
REC8 TTTT	24.1.20 plant 2	8	14	17.0091	6.1141
REC8 TTTT	24.1.20 plant 2	8	15	22.6208	7.6532
REC8 TTTT	24.1.20 plant 2	8	16	29.2312	5.4071	19.3969
REC8 TTTT	24.1.20 plant 2	9	1	21.6366	10.0424				2	16.658				334.4606	18	1	2B
REC8 TTTT	24.1.20 plant 2	9	2	22.2961	8.5985				1	16.8836							2B
REC8 TTTT	24.1.20 plant 2	9	3	26.6861	11.1628
REC8 TTTT	24.1.20 plant 2	9	4	19.2758	5.1912
REC8 TTTT	24.1.20 plant 2	9	5	22.3999	9.2324
REC8 TTTT	24.1.20 plant 2	9	6	17.6737	9.0188
REC8 TTTT	24.1.20 plant 2	9	7	17.6866	4.6389
REC8 TTTT	24.1.20 plant 2	9	8	29.1321	2.466	21.6672
REC8 TTTT	24.1.20 plant 2	9	9	17.6106	3.7652
REC8 TTTT	24.1.20 plant 2	9	10	17.8766	1.3571
REC8 TTTT	24.1.20 plant 2	9	11	21.9817	1.1961	12.3228
REC8 TTTT	24.1.20 plant 2	9	12	22.6684	8.5707
REC8 TTTT	24.1.20 plant 2	9	13	18.62	6.9871
REC8 TTTT	24.1.20 plant 2	9	14	21.5421	10.8014
REC8 TTTT	24.1.20 plant 2	9	15	17.3616	7.9804
REC8 TTTT	24.1.20 plant 2	9	16	20.0127	10.4088
REC8 TTTT	24.1.20 plant 2	10	1	18.8098	3.9178				2	10.7464				365.2955	18	3	2B
REC8 TTTT	24.1.20 plant 2	10	2	22.8127	3.3454				1	13.6276							2B
REC8 TTTT	24.1.20 plant 2	10	3	25.3677	1.0952				4	15.0149							2B
REC8 TTTT	24.1.20 plant 2	10	4	23.7501	0.9971				3	14.9825							2B
REC8 TTTT	24.1.20 plant 2	10	5	22.701	13.4864				6	18.9981							2B
REC8 TTTT	24.1.20 plant 2	10	6	24.7928	16.3594				5	21.0809							2B
REC8 TTTT	24.1.20 plant 2	10	7	19.3469	6.5458
REC8 TTTT	24.1.20 plant 2	10	8	29.2598	12.7996
REC8 TTTT	24.1.20 plant 2	10	9	21.0819	2.3851	14.8401
REC8 TTTT	24.1.20 plant 2	10	10	24.1641	4.9865
REC8 TTTT	24.1.20 plant 2	10	11	26.4619	11.7182
REC8 TTTT	24.1.20 plant 2	10	12	19.4101	4.7779
REC8 TTTT	24.1.20 plant 2	10	13	23.6304	0.1916	20.0537
REC8 TTTT	24.1.20 plant 2	10	14	20.4123	0.6125
REC8 TTTT	24.1.20 plant 2	10	15	24.5385	10.4092
REC8 TTTT	24.1.20 plant 2	10	16	18.7555	0.9793
REC8 TTTT	24.1.20 plant 2	11	1	19.1865	0.5023				2	10.4785				360.9659	18	3	1Q
REC8 TTTT	24.1.20 plant 2	11	2	20.0483	2.4087	16.605			1	9.9785							1Q
REC8 TTTT	24.1.20 plant 2	11	3	27.1211	5.033	20.7537			4	15.7906							1Q
REC8 TTTT	24.1.20 plant 2	11	4	21.7693	3.7481				3	13.9439							1Q
REC8 TTTT	24.1.20 plant 2	11	5	29.4793	13.0248				6	21.9553							2B
REC8 TTTT	24.1.20 plant 2	11	6	26.1403	8.6179				5	17.834							2B
REC8 TTTT	24.1.20 plant 2	11	7	20.4922	9.812
REC8 TTTT	24.1.20 plant 2	11	8	22.5886	3.9279
REC8 TTTT	24.1.20 plant 2	11	9	24.6671	11.4655
REC8 TTTT	24.1.20 plant 2	11	10	27.792	7.5104
REC8 TTTT	24.1.20 plant 2	11	11	24.6704	8.3424
REC8 TTTT	24.1.20 plant 2	11	12	20.3213	3.6846
REC8 TTTT	24.1.20 plant 2	11	13	18.7839	8.5711
REC8 TTTT	24.1.20 plant 2	11	14	24.0135	8.2562
REC8 TTTT	24.1.20 plant 2	11	15	17.6522	5.5666
REC8 TTTT	24.1.20 plant 2	11	16	16.2399	3.1859
REC8 TTTT	24.1.20 plant 2	12	1	28.0043	0.6474	24.1721			2	16.8015				411.2586	21	3	1Q
REC8 TTTT	24.1.20 plant 2	12	2	26.5083	6.5173				1	17.2176							1Q
REC8 TTTT	24.1.20 plant 2	12	3	20.4753	2.7358				4	11.0591							2B
REC8 TTTT	24.1.20 plant 2	12	4	22.0061	1.884				3	12.8768							2B
REC8 TTTT	24.1.20 plant 2	12	5	35.7172	7.4828	9.9744			6	31.0723							2B
REC8 TTTT	24.1.20 plant 2	12	6	31.2373	8.5042				5	26.668							2B
REC8 TTTT	24.1.20 plant 2	12	7	28.0887	0.3943	21.5553
REC8 TTTT	24.1.20 plant 2	12	8	29.2143	11.563
REC8 TTTT	24.1.20 plant 2	12	9	26.4154	14.7709
REC8 TTTT	24.1.20 plant 2	12	10	22.2345	10.5109
REC8 TTTT	24.1.20 plant 2	12	11	22.7545	7.8984
REC8 TTTT	24.1.20 plant 2	12	12	24.4367	5.8101
REC8 TTTT	24.1.20 plant 2	12	13	22.2297	1.7012	16.6729
REC8 TTTT	24.1.20 plant 2	12	14	27.2369	9.9993
REC8 TTTT	24.1.20 plant 2	12	15	23.4151	10.2084
REC8 TTTT	24.1.20 plant 2	12	16	21.2843	2.4296	16.5479
REC8 TTTT	plant 3	1	1	22.6257	3.6413				2	19.6912				434.0704	19	1	2B
REC8 TTTT	plant 3	1	2	22.503	0.7596				1	19.2599							2B
REC8 TTTT	plant 3	1	3	21.7809	4.2634
REC8 TTTT	plant 3	1	4	26.5876	2.846
REC8 TTTT	plant 3	1	5	28.7348	0.6871	23.6136
REC8 TTTT	plant 3	1	6	35.9241	8.5292
REC8 TTTT	plant 3	1	7	36.7667	15.1741
REC8 TTTT	plant 3	1	8	31.5543	15.821
REC8 TTTT	plant 3	1	9	30.9137	1.3645
REC8 TTTT	plant 3	1	10	25.6837	3.7267
REC8 TTTT	plant 3	1	11	27.0692	2.1678	21.0003
REC8 TTTT	plant 3	1	12	21.1648	4.0141
REC8 TTTT	plant 3	1	13	26.072	0.9047	20.2138
REC8 TTTT	plant 3	1	14	21.507	6.6069
REC8 TTTT	plant 3	1	15	26.0926	8.4234
REC8 TTTT	plant 3	1	16	29.0903	8.9441
REC8 TTTT	plant 3	2	1	22.5572	6.0395									433.9017	17	0
REC8 TTTT	plant 3	2	2	32.6752	1.1264
REC8 TTTT	plant 3	2	3	22.748	2.1184
REC8 TTTT	plant 3	2	4	29.2968	5.7428
REC8 TTTT	plant 3	2	5	29.5923	11.3527
REC8 TTTT	plant 3	2	6	21.6568	8.6594
REC8 TTTT	plant 3	2	7	33.1685	15.7615
REC8 TTTT	plant 3	2	8	29.4749	14.1996
REC8 TTTT	plant 3	2	9	39.6757	3.3871
REC8 TTTT	plant 3	2	10	25.9981	11.9937
REC8 TTTT	plant 3	2	11	28.3545	9.9774
REC8 TTTT	plant 3	2	12	22.7393	10.1655
REC8 TTTT	plant 3	2	13	22.1274	6.9391
REC8 TTTT	plant 3	2	14	30.3532	0.7432	21.3587
REC8 TTTT	plant 3	2	15	22.0458	0.6077
REC8 TTTT	plant 3	2	16	21.438	3.7791
REC8 TTTT	plant 3	3	1	25.5699	16.8128				2	0.7568				378.68	16	4	2B
REC8 TTTT	plant 3	3	2	24.2632	16.2503				1	0.6802							2B
REC8 TTTT	plant 3	3	3	22.0131	3.4627				4	15.3686							2B
REC8 TTTT	plant 3	3	4	20.2118	0.6967				3	14.3721							2B
REC8 TTTT	plant 3	3	5	30.2285	4.9297				6	26.02							2B
REC8 TTTT	plant 3	3	6	26.2898	1.8454				5	22.6536							2B
REC8 TTTT	plant 3	3	7	23.806	2.6155				8	14.3991							2B
REC8 TTTT	plant 3	3	8	22.3899	1.4591				7	10.8482							2B
REC8 TTTT	plant 3	3	9	23.4144	9.4523
REC8 TTTT	plant 3	3	10	21.0217	2.2201
REC8 TTTT	plant 3	3	11	20.425	5.4788
REC8 TTTT	plant 3	3	12	26.939	5.7739
REC8 TTTT	plant 3	3	13	30.6595	15.5478
REC8 TTTT	plant 3	3	14	25.2774	3.2343
REC8 TTTT	plant 3	3	15	19.8253	6.5845
REC8 TTTT	plant 3	3	16	16.3455	5.6543
REC8 TTTT	plant 3	6	1	34.3553	16.3542				2	31.5082				413.9383	16	3	2B
REC8 TTTT	plant 3	6	2	32.0975	3.994				1	30.6599							2B
REC8 TTTT	plant 3	6	3	26.6697	11.9869				4	22.1051							2B
REC8 TTTT	plant 3	6	4	30.2337	3.4437				3	26.0573							2B
REC8 TTTT	plant 3	6	5	24.3954	8.7735				6	14.3575							2B
REC8 TTTT	plant 3	6	6	23.2223	1.5413				5	13.8217							2B
REC8 TTTT	plant 3	6	7	27.8506	11.6012
REC8 TTTT	plant 3	6	8	23.0526	0.928
REC8 TTTT	plant 3	6	9	22.0472	5.5338
REC8 TTTT	plant 3	6	10	21.8011	4.611
REC8 TTTT	plant 3	6	11	21.9325	6.4071
REC8 TTTT	plant 3	6	12	27.4499	10.565
REC8 TTTT	plant 3	6	13	22.1344	7.1214
REC8 TTTT	plant 3	6	14	22.0656	4.7759
REC8 TTTT	plant 3	6	15	29.538	12.5063
REC8 TTTT	plant 3	6	16	25.0925	5.9422
REC8 TTTT	plant 3	7	1	23.2682	4.2994				2	17.3814				455.9601	17	3	2B
REC8 TTTT	plant 3	7	2	23.9649	9.0474				1	17.0905							2B
REC8 TTTT	plant 3	7	3	32.1507	12.7941				4	25.8074							2B
REC8 TTTT	plant 3	7	4	42.1473	16.5382				3	30.7898							2B
REC8 TTTT	plant 3	7	5	28.4766	0.3107				6	16.6504							2B
REC8 TTTT	plant 3	7	6	30.2598	0.3038				5	20.7229							2B
REC8 TTTT	plant 3	7	7	24.6139	7.6305
REC8 TTTT	plant 3	7	8	24.9582	9.3213
REC8 TTTT	plant 3	7	9	34.1515	10.1009
REC8 TTTT	plant 3	7	10	25.5033	14.6003
REC8 TTTT	plant 3	7	11	28.2976	7.4173
REC8 TTTT	plant 3	7	12	33.1092	8.8208	10.9937
REC8 TTTT	plant 3	7	13	30.8144	13.1267
REC8 TTTT	plant 3	7	14	26.9565	11.5107
REC8 TTTT	plant 3	7	15	22.1525	5.7637
REC8 TTTT	plant 3	7	16	25.1355	4.9525
REC8 TTTT	plant 3	8	1	23.1808	3.2873				2	21.6692				432.1314	19	3	2B
REC8 TTTT	plant 3	8	2	23.7515	0.9963				1	22.6427							2B
REC8 TTTT	plant 3	8	3	29.3318	14.1713				4	26.0271							2B
REC8 TTTT	plant 3	8	4	29.5766	13.5299				3	26.5904							2B
REC8 TTTT	plant 3	8	5	24.354	4.7019				6	15.9825							2B
REC8 TTTT	plant 3	8	6	26.5236	3.5905				5	17.907							2B
REC8 TTTT	plant 3	8	7	24.5878	13.8174
REC8 TTTT	plant 3	8	8	30.2701	10.3046	9.4943
REC8 TTTT	plant 3	8	9	23.129	9.4668
REC8 TTTT	plant 3	8	10	36.4622	7.0172
REC8 TTTT	plant 3	8	11	22.2707	5.9161
REC8 TTTT	plant 3	8	12	33.8002	6.8215
REC8 TTTT	plant 3	8	13	25.1205	14.2276
REC8 TTTT	plant 3	8	14	24.163	0.6377	20.2652
REC8 TTTT	plant 3	8	15	23.2792	9.3404
REC8 TTTT	plant 3	8	16	32.3304	3.0336	14.5432
REC8 TTTT	plant 3	9	1	23.235	1.0976				2	21.8184				393.9709	20	1	2B
REC8 TTTT	plant 3	9	2	21.997	1.9991				1	20.8287							2B
REC8 TTTT	plant 3	9	3	22.7478	6.6499
REC8 TTTT	plant 3	9	4	31.0262	14.2766
REC8 TTTT	plant 3	9	5	21.1713	8.0081
REC8 TTTT	plant 3	9	6	26.3788	5.1546	6.3042
REC8 TTTT	plant 3	9	7	20.5443	4.6691
REC8 TTTT	plant 3	9	8	21.5002	3.162
REC8 TTTT	plant 3	9	9	25.8131	0.4161	8.1521
REC8 TTTT	plant 3	9	10	28.202	13.8476
REC8 TTTT	plant 3	9	11	19.5181	2.7281
REC8 TTTT	plant 3	9	12	26.0319	2.3582	9.6822
REC8 TTTT	plant 3	9	13	31.7001	7.1576
REC8 TTTT	plant 3	9	14	22.7565	6.3521
REC8 TTTT	plant 3	9	15	26.2047	3.4698
REC8 TTTT	plant 3	9	16	25.1439	2.2782	16.114
REC8 TTTT	plant 3	11	1	37.1076	2.9239	31.99			2	17.7897				443.3834	18	2	1Q
REC8 TTTT	plant 3	11	2	35.4202	3.8983	31.2644			1	17.1778							1Q
REC8 TTTT	plant 3	11	3	23.4264	2.6773				4	12.4498							2B
REC8 TTTT	plant 3	11	4	23.314	1.8888				3	14.1164							2B
REC8 TTTT	plant 3	11	5	27.7493	6.1362
REC8 TTTT	plant 3	11	6	24.201	12.8999
REC8 TTTT	plant 3	11	7	22.0346	0.7364
REC8 TTTT	plant 3	11	8	37.822	17.8669
REC8 TTTT	plant 3	11	9	25.8459	1.2675
REC8 TTTT	plant 3	11	10	24.2859	4.0293
REC8 TTTT	plant 3	11	11	29.8482	2.7006
REC8 TTTT	plant 3	11	12	24.2071	5.6263
REC8 TTTT	plant 3	11	13	24.4897	3.3599
REC8 TTTT	plant 3	11	14	28.1943	12.0873
REC8 TTTT	plant 3	11	15	25.6938	10.4304
REC8 TTTT	plant 3	11	16	29.7434	11.2235
REC8 TTTT	plant 3	12	1	28.3892	0.7335				2	16.2179				418.7918	16	3	2B
REC8 TTTT	plant 3	12	2	26.2572	0.6927				1	16.3288							2B
REC8 TTTT	plant 3	12	3	31.439	11.7242				4	26.4081							2B
REC8 TTTT	plant 3	12	4	31.5511	3.4012				3	28.2379							2B
REC8 TTTT	plant 3	12	5	32.5158	8.3952				6	21.9404							2B
REC8 TTTT	plant 3	12	6	29.8346	6.6778				5	20.793							2B
REC8 TTTT	plant 3	12	7	24.2762	11.5503
REC8 TTTT	plant 3	12	8	18.5544	11.4061
REC8 TTTT	plant 3	12	9	22.8192	7.2577
REC8 TTTT	plant 3	12	10	23.7114	12.3681
REC8 TTTT	plant 3	12	11	23.9574	10.6195
REC8 TTTT	plant 3	12	12	25.0591	4.247
REC8 TTTT	plant 3	12	13	21.8895	11.0217
REC8 TTTT	plant 3	12	14	29.6751	13.4071
REC8 TTTT	plant 3	12	15	27.0243	13.052
REC8 TTTT	plant 3	12	16	21.8383	6.527
REC8 TTTT	plant 3	13	1	29.1172	15.9935				2	8.1539	16.692			411.7339	16	2	2B
REC8 TTTT	plant 3	13	2	25.1552	15.3122				1	6.5615	14.7197						2B
REC8 TTTT	plant 3	13	3	23.1734	0.9368
REC8 TTTT	plant 3	13	4	31.6329	15.5494
REC8 TTTT	plant 3	13	5	33.2442	14.364
REC8 TTTT	plant 3	13	6	21.6983	9.5664
REC8 TTTT	plant 3	13	7	23.113	3.9284
REC8 TTTT	plant 3	13	8	22.0773	9.0756
REC8 TTTT	plant 3	13	9	29.101	11.1278
REC8 TTTT	plant 3	13	10	25.0363	8.902
REC8 TTTT	plant 3	13	11	23.1696	7.1982
REC8 TTTT	plant 3	13	12	31.6469	11.1049
REC8 TTTT	plant 3	13	13	25.9063	8.9718
REC8 TTTT	plant 3	13	14	21.6968	1.6247
REC8 TTTT	plant 3	13	15	21.2536	1.433
REC8 TTTT	plant 3	13	16	24.7119	10.9171
REC8 TTTT	plant 4	1	1	19.2113	4.1714									337.1453	16	0
REC8 TTTT	plant 4	1	2	17.7578	4.0412
REC8 TTTT	plant 4	1	3	17.7724	6.7022
REC8 TTTT	plant 4	1	4	18.9082	8.6471
REC8 TTTT	plant 4	1	5	21.4504	11.4483
REC8 TTTT	plant 4	1	6	20.9136	2.5656
REC8 TTTT	plant 4	1	7	17.0405	6.6322
REC8 TTTT	plant 4	1	8	30.2474	8.8262
REC8 TTTT	plant 4	1	9	23.3204	5.529
REC8 TTTT	plant 4	1	10	21.9561	7.2409
REC8 TTTT	plant 4	1	11	18.2676	0.6049
REC8 TTTT	plant 4	1	12	23.4994	10.9341
REC8 TTTT	plant 4	1	13	26.4413	10.5674
REC8 TTTT	plant 4	1	14	23.5634	12.3815
REC8 TTTT	plant 4	1	15	19.7009	2.4239
REC8 TTTT	plant 4	1	16	17.0946	3.6237
REC8 TTTT	plant 4	2	1	27.7126	0.6406				2	19.8218				334.9516	16	2	2B
REC8 TTTT	plant 4	2	2	28.0433	6.67				1	19.4893							2B
REC8 TTTT	plant 4	2	3	22.1671	0.7035				4	11.7002							2B
REC8 TTTT	plant 4	2	4	22.001	2.9871				3	12.4224							2B
REC8 TTTT	plant 4	2	5	23.4327	13.3507
REC8 TTTT	plant 4	2	6	17.6015	8.3386
REC8 TTTT	plant 4	2	7	17.705	0.6241
REC8 TTTT	plant 4	2	8	19.5137	5.8107
REC8 TTTT	plant 4	2	9	17.9507	5.0472
REC8 TTTT	plant 4	2	10	19.92	6.8548
REC8 TTTT	plant 4	2	11	23.5348	1.7806
REC8 TTTT	plant 4	2	12	21.6007	2.7587
REC8 TTTT	plant 4	2	13	17.4255	5.109
REC8 TTTT	plant 4	2	14	14.8822	1.6802
REC8 TTTT	plant 4	2	15	22.7885	1.0983
REC8 TTTT	plant 4	2	16	18.6723	1.5164
REC8 TTTT	plant 4	3	1	24.7119	2.6901				2	11.5773				372.5271	17	2	1T1U
REC8 TTTT	plant 4	3	2	24.8071	23.6791				1	13.617							1T1U
REC8 TTTT	plant 4	3	3	20.4674	0.7074				4	8.1431							1Q
REC8 TTTT	plant 4	3	4	19.6604	2.1983	16.1517			3	8.9033							1Q
REC8 TTTT	plant 4	3	5	24.5445	10.0768
REC8 TTTT	plant 4	3	6	24.7017	4.5821
REC8 TTTT	plant 4	3	7	22.1347	11.3486
REC8 TTTT	plant 4	3	8	28.7022	10.6817
REC8 TTTT	plant 4	3	9	22.7567	5.692
REC8 TTTT	plant 4	3	10	30.5389	15.9631
REC8 TTTT	plant 4	3	11	24.2805	9.5025
REC8 TTTT	plant 4	3	12	22.5561	4.5761
REC8 TTTT	plant 4	3	13	21.5357	5.5489
REC8 TTTT	plant 4	3	14	22.1478	11.9137
REC8 TTTT	plant 4	3	15	20.1065	5.1424
REC8 TTTT	plant 4	3	16	18.875	8.0587
REC8 TTTT	plant 4	5	1	23.5564	6.0038				2	17.6899				357.5652	17	1	2B
REC8 TTTT	plant 4	5	2	23.1034	0.8775				1	18.033							2B
REC8 TTTT	plant 4	5	3	20.1161	11.2565
REC8 TTTT	plant 4	5	4	20.3509	2.5674
REC8 TTTT	plant 4	5	5	20.3902	6.7226
REC8 TTTT	plant 4	5	6	29.093	8.5085
REC8 TTTT	plant 4	5	7	29.4163	7.8739
REC8 TTTT	plant 4	5	8	19.108	0.6309
REC8 TTTT	plant 4	5	9	23.6398	4.2742
REC8 TTTT	plant 4	5	10	20.0619	0.9075
REC8 TTTT	plant 4	5	11	25.4548	2.9506
REC8 TTTT	plant 4	5	12	24.1058	3.3956	17.0445
REC8 TTTT	plant 4	5	13	20.7623	8.9898
REC8 TTTT	plant 4	5	14	23.257	3.5835
REC8 TTTT	plant 4	5	15	16.518	1.1701
REC8 TTTT	plant 4	5	16	18.6313	7.9504
REC8 TTTT	plant 4	6	1	18.1807	5.5772				2	11.3882				355.0705	17	1	2B
REC8 TTTT	plant 4	6	2	18.878	1.4739				1	10.9965							2B
REC8 TTTT	plant 4	6	3	22.2258	5.4239
REC8 TTTT	plant 4	6	4	24.3112	11.7228
REC8 TTTT	plant 4	6	5	23.5721	4.8871
REC8 TTTT	plant 4	6	6	18.791	3.2561
REC8 TTTT	plant 4	6	7	25.3808	10.2302
REC8 TTTT	plant 4	6	8	23.3167	0.5323
REC8 TTTT	plant 4	6	9	20.2601	10.6008
REC8 TTTT	plant 4	6	10	24.5243	4.8583
REC8 TTTT	plant 4	6	11	28.3765	9.1938
REC8 TTTT	plant 4	6	12	19.0601	2.2853
REC8 TTTT	plant 4	6	13	20.4333	8.5336
REC8 TTTT	plant 4	6	14	20.2843	10.5207
REC8 TTTT	plant 4	6	15	21.4364	1.9946
REC8 TTTT	plant 4	6	16	26.0392	3.8485	17.5998
REC8 TTTT	plant 4	7	1	26.1609	8.8194	15.7608			2	17.0765				407.0902	21	2	1Q
REC8 TTTT	plant 4	7	2	27.3255	5.4788				1	15.4408							1Q
REC8 TTTT	plant 4	7	3	21.2944					4	10.1287							1T1U
REC8 TTTT	plant 4	7	4	22.8002	1.6134	19.5101			3	11.7629							1T1U
REC8 TTTT	plant 4	7	5	21.2855	5.6101
REC8 TTTT	plant 4	7	6	23.2568	7.0429
REC8 TTTT	plant 4	7	7	28.8204	10.0105
REC8 TTTT	plant 4	7	8	23.7449	1.1632
REC8 TTTT	plant 4	7	9	20.3452	7.9402
REC8 TTTT	plant 4	7	10	30.9353	2.632	12.5214
REC8 TTTT	plant 4	7	11	31.6476	15.5957
REC8 TTTT	plant 4	7	12	21.4132	0.5516	18.8674
REC8 TTTT	plant 4	7	13	28.6248	2.469	21.3548
REC8 TTTT	plant 4	7	14	22.0564	1.5822
REC8 TTTT	plant 4	7	15	29.1212	7.4819	9.8915
REC8 TTTT	plant 4	7	16	28.2579	13.5079
REC8 TTTT	plant 4	8	1	20.3376					2	8.5052				396.2993	16	2	4U
REC8 TTTT	plant 4	8	2	22.8706					1	6.7143							4U
REC8 TTTT	plant 4	8	3	25.5296	14.7181				4	24.4962							2B
REC8 TTTT	plant 4	8	4	23.1423	6.551				3	21.3503							2B
REC8 TTTT	plant 4	8	5	22.2146	11.2055
REC8 TTTT	plant 4	8	6	29.8742	2.8386	14.9893
REC8 TTTT	plant 4	8	7	20.1056	4.5863
REC8 TTTT	plant 4	8	8	33.6406	14.0791
REC8 TTTT	plant 4	8	9	35.0053	9.887
REC8 TTTT	plant 4	8	10	29.0849	3.7065
REC8 TTTT	plant 4	8	11	18.5252	4.0823
REC8 TTTT	plant 4	8	12	21.8388	2.4744
REC8 TTTT	plant 4	8	13	20.9913	9.3971
REC8 TTTT	plant 4	8	14	24.6369	10.7967
REC8 TTTT	plant 4	8	15	27.5828	1.1468	23.1222
REC8 TTTT	plant 4	8	16	20.919	8.3239
REC8 TTTT	plant 4	9	1	19.9979	5.2479									401.7512	16	0
REC8 TTTT	plant 4	9	2	26.2775	13.5536
REC8 TTTT	plant 4	9	3	34.2488	11.4398
REC8 TTTT	plant 4	9	4	24.0335	12.8412
REC8 TTTT	plant 4	9	5	22.2787	0.9628
REC8 TTTT	plant 4	9	6	21.96	9.0974
REC8 TTTT	plant 4	9	7	22.9675	0.835
REC8 TTTT	plant 4	9	8	22.2927	7.311
REC8 TTTT	plant 4	9	9	20.4379	7.527
REC8 TTTT	plant 4	9	10	26.2802	12.1144
REC8 TTTT	plant 4	9	11	28.2051	12.459
REC8 TTTT	plant 4	9	12	24.9653	5.5868
REC8 TTTT	plant 4	9	13	30.9594	13.5746
REC8 TTTT	plant 4	9	14	23.6538	11.4582
REC8 TTTT	plant 4	9	15	26.6786	14.3614
REC8 TTTT	plant 4	9	16	26.5143	1.0751
REC8 TTTT	plant 4	11	1	41.6245	17.6174				2	3.6597	23.1618			433.8589	19	4	1Q
REC8 TTTT	plant 4	11	2	35.3753	14.7552	19.0072			1	4.6588	18.7816						1Q
REC8 TTTT	plant 4	11	3	25.5152	4.7078				4	24.2911							2B
REC8 TTTT	plant 4	11	4	27.1507	9.7881	8.1961			3	26.3231							2B
REC8 TTTT	plant 4	11	5	25.1027	4.9754				6	19.7648							2B
REC8 TTTT	plant 4	11	6	23.3609	5.2418				5	19.4498							2B
REC8 TTTT	plant 4	11	7	30.0919	6.2914
REC8 TTTT	plant 4	11	8	31.6171	0.8679	17.5617
REC8 TTTT	plant 4	11	9	19.3943	10.0353
REC8 TTTT	plant 4	11	10	29.8578	7.5807
REC8 TTTT	plant 4	11	11	20.9325	3.6245
REC8 TTTT	plant 4	11	12	27.3938	12.5069
REC8 TTTT	plant 4	11	13	24.8442	7.8705
REC8 TTTT	plant 4	11	14	27.3394	15.419
REC8 TTTT	plant 4	11	15	22.2792	9.5799
REC8 TTTT	plant 4	11	16	21.9794	3.6068
REC8 TTTT	plant 4	12	1	22.9146	1.1757				2	13.1571				408.9512	17	2	2B
REC8 TTTT	plant 4	12	2	19.8186	2.0651				1	12.2911							2B
REC8 TTTT	plant 4	12	3	28.7099	2.0419				4	20.8708							2B
REC8 TTTT	plant 4	12	4	28.5678	2.0773				3	20.8502							2B
REC8 TTTT	plant 4	12	5	27.0585	9.7859
REC8 TTTT	plant 4	12	6	22.6348	7.142
REC8 TTTT	plant 4	12	7	30.7235	1.4591
REC8 TTTT	plant 4	12	8	25.317	13.9937
REC8 TTTT	plant 4	12	9	23.1217	2.3169
REC8 TTTT	plant 4	12	10	25.7633	1.6198
REC8 TTTT	plant 4	12	11	21.9333	8.7112
REC8 TTTT	plant 4	12	12	32.6469	4.5416	18.2856
REC8 TTTT	plant 4	12	13	25.151	12.2599
REC8 TTTT	plant 4	12	14	21.6086	8.4736
REC8 TTTT	plant 4	12	15	28.8154	2.1578
REC8 TTTT	plant 4	12	16	24.1663	6.8938
REC8 TTTT	plant 5	1	1	29.8857	11.3539				2	23.2014				480.6413	18	1	1B2U
REC8 TTTT	plant 5	1	2	26.8917					1	20.1903							1B2U
REC8 TTTT	plant 5	1	3	28.7186	8.5915
REC8 TTTT	plant 5	1	4	30.1899	9.7277
REC8 TTTT	plant 5	1	5	35.3869	5.139
REC8 TTTT	plant 5	1	6	30.7287	10.3561
REC8 TTTT	plant 5	1	7	25.208	11.74
REC8 TTTT	plant 5	1	8	31.2341	3.687	19.2579
REC8 TTTT	plant 5	1	9	30.6655	11.754
REC8 TTTT	plant 5	1	10	39.0023	2.4455	18.1767	11.4619
REC8 TTTT	plant 5	1	11	30.1863	14.586
REC8 TTTT	plant 5	1	12	37.3814	19.2399
REC8 TTTT	plant 5	1	13	31.3161	4.124
REC8 TTTT	plant 5	1	14	23.5755	5.193
REC8 TTTT	plant 5	1	15	22.8317	13.7759
REC8 TTTT	plant 5	1	16	27.4389	10.6648
REC8 TTTT	plant 5	2	1	24.7331	3.8698				2	17.7632				356.18	20	1	2B
REC8 TTTT	plant 5	2	2	23.9055	2.5005				1	16.0455							2B
REC8 TTTT	plant 5	2	3	20.6157	0.6309	15.078
REC8 TTTT	plant 5	2	4	23.1984	0.1984	13.171
REC8 TTTT	plant 5	2	5	21.1078	3.7816
REC8 TTTT	plant 5	2	6	22.414	6.9755
REC8 TTTT	plant 5	2	7	22.4155	8.7271
REC8 TTTT	plant 5	2	8	24.3361	3.115	10.4614
REC8 TTTT	plant 5	2	9	20.2391	2.4406
REC8 TTTT	plant 5	2	10	24.2359	9.476
REC8 TTTT	plant 5	2	11	18.0686	5.3445
REC8 TTTT	plant 5	2	12	29.1528	13.3999
REC8 TTTT	plant 5	2	13	21.2922	12.7477
REC8 TTTT	plant 5	2	14	26.3212	1.3622	15.3604
REC8 TTTT	plant 5	2	15	17.1599	4.3496
REC8 TTTT	plant 5	2	16	16.9842	6.5846
REC8 TTTT	plant 5	3	1	23.7474	1.227	12.2352								360.441	17	0
REC8 TTTT	plant 5	3	2	18.7139	3.3275
REC8 TTTT	plant 5	3	3	21.2918	8.8319
REC8 TTTT	plant 5	3	4	31.7216	11.1397
REC8 TTTT	plant 5	3	5	26.2472	11.8816
REC8 TTTT	plant 5	3	6	19.1089	7.7429
REC8 TTTT	plant 5	3	7	20.1608	3.463
REC8 TTTT	plant 5	3	8	26.463	12.3304
REC8 TTTT	plant 5	3	9	18.5286	5.2733
REC8 TTTT	plant 5	3	10	22.5914	2.9959
REC8 TTTT	plant 5	3	11	24.6501	8.5819
REC8 TTTT	plant 5	3	12	20.7048	8.8528
REC8 TTTT	plant 5	3	13	30.7556	9.0635
REC8 TTTT	plant 5	3	14	20.0711	6.4798
REC8 TTTT	plant 5	3	15	17.8128	4.0633
REC8 TTTT	plant 5	3	16	17.872	5.9385
REC8 TTTT	plant 5	4	1	26.0442	4.4426	21.2305			2	14.0214				440.2668	21	3	1Q
REC8 TTTT	plant 5	4	2	24.9626	1.5782				1	14.5131							1Q
REC8 TTTT	plant 5	4	3	22.5448					4	9.4747							1T1U
REC8 TTTT	plant 5	4	4	22.0278	0.5652	14.1032			3	7.3432							1T1U
REC8 TTTT	plant 5	4	5	28.0866	1.609	18.5388			6	9.2684							1Q
REC8 TTTT	plant 5	4	6	33.0529	1.0014	21.3372			5	10.8466							1Q
REC8 TTTT	plant 5	4	7	39.0849	16.3671
REC8 TTTT	plant 5	4	8	25.728	7.2629
REC8 TTTT	plant 5	4	9	33.2451	10.5034
REC8 TTTT	plant 5	4	10	27.739	8.9837
REC8 TTTT	plant 5	4	11	20.0318	2.3245	13.0437
REC8 TTTT	plant 5	4	12	21.4301	10.074
REC8 TTTT	plant 5	4	13	33.0101	2.7382	24.3985
REC8 TTTT	plant 5	4	14	27.9025	3.9409
REC8 TTTT	plant 5	4	15	26.2689	10.564
REC8 TTTT	plant 5	4	16	29.1075	9.1674
REC8 TTTT	plant 5	5	1	24.687	12.4877				2	20.6004				423.0431	18	2	2B
REC8 TTTT	plant 5	5	2	25.3594	11.469				1	19.7622							2B
REC8 TTTT	plant 5	5	3	29.8088	2.3418				4	15.1599							1Q
REC8 TTTT	plant 5	5	4	29.933	6.436	23.2899			3	16.1354							1Q
REC8 TTTT	plant 5	5	5	25.5423	8.8342
REC8 TTTT	plant 5	5	6	29.4578	4.0075
REC8 TTTT	plant 5	5	7	20.0291	6.8196
REC8 TTTT	plant 5	5	8	33.5682	3.1683	18.093
REC8 TTTT	plant 5	5	9	24.964	9.3217
REC8 TTTT	plant 5	5	10	21.2918	1.5028
REC8 TTTT	plant 5	5	11	35.1758	17.8331
REC8 TTTT	plant 5	5	12	21.1348	1.1689
REC8 TTTT	plant 5	5	13	22.6985	5.4763
REC8 TTTT	plant 5	5	14	25.433	7.1639
REC8 TTTT	plant 5	5	15	28.2766	2.5634
REC8 TTTT	plant 5	5	16	25.683	11.4202
REC8 TTTT	plant 5	6	1	29.1826	14.2269				2	20.9774				380.8841	17	1	2B
REC8 TTTT	plant 5	6	2	28.8103	0.8611				1	21.802							2B
REC8 TTTT	plant 5	6	3	24.8899	10.7359
REC8 TTTT	plant 5	6	4	27.3373	6.6211
REC8 TTTT	plant 5	6	5	19.8011	6.2986
REC8 TTTT	plant 5	6	6	25.4725	10.2493
REC8 TTTT	plant 5	6	7	20.7826	6.0316
REC8 TTTT	plant 5	6	8	20.4518	4.2312
REC8 TTTT	plant 5	6	9	27.2755	7.6421
REC8 TTTT	plant 5	6	10	24.8099	2.2575	17.9627
REC8 TTTT	plant 5	6	11	21.5415	5.2917
REC8 TTTT	plant 5	6	12	19.4192	4.1733
REC8 TTTT	plant 5	6	13	22.0345	4.8879
REC8 TTTT	plant 5	6	14	22.7943	9.4053
REC8 TTTT	plant 5	6	15	20.1177	9.4128
REC8 TTTT	plant 5	6	16	26.1634	10.0668
REC8 TTTT	plant 5	7	1	22.9014	7.7491				2	16.7477				430.6295	21	2	2B
REC8 TTTT	plant 5	7	2	25.7816	10.1936				1	18.6554							2B
REC8 TTTT	plant 5	7	3	32.1275	1.6108	26.4512			4	9.6875							1Q
REC8 TTTT	plant 5	7	4	29.246	2.549	22.6701			3	10.2912							1Q
REC8 TTTT	plant 5	7	5	27.8948	3.5492
REC8 TTTT	plant 5	7	6	24.9271	6.57
REC8 TTTT	plant 5	7	7	20.5279	8.1581
REC8 TTTT	plant 5	7	8	33.8213	4.4309	15.1607
REC8 TTTT	plant 5	7	9	38.589	3.7493	15.7764
REC8 TTTT	plant 5	7	10	19.4265	3.3803	14.0565
REC8 TTTT	plant 5	7	11	23.7041	7.7939
REC8 TTTT	plant 5	7	12	20.7335	6.2673
REC8 TTTT	plant 5	7	13	30.4898	13.7595
REC8 TTTT	plant 5	7	14	25.9961	12.7187
REC8 TTTT	plant 5	7	15	25.2278	9.884
REC8 TTTT	plant 5	7	16	29.2351	14.29
REC8 TTTT	plant 5	9	1	18.7469	1.941	13.0987			2	9.2799				363.8136	23	6	1Q
REC8 TTTT	plant 5	9	2	19.1919	2.6442	12.3969			1	9.2066							1Q
REC8 TTTT	plant 5	9	3	28.2781	12.8565	11.6366			4	5.7175	13.9148						UNKNOWN
REC8 TTTT	plant 5	9	4	26.4012	0.8061				3	5.6922	13.3211						UNKNOWN
REC8 TTTT	plant 5	9	5	20.0315	1.8313				6	14.8517							2B
REC8 TTTT	plant 5	9	6	21.0673	3.749				5	16.3963							2B
REC8 TTTT	plant 5	9	7	19.3966	1.1224				8	12.84							2B
REC8 TTTT	plant 5	9	8	17.767	2.8689				7	11.6124							2B
REC8 TTTT	plant 5	9	9	24.5255	2.0696				9	21.1999							2B
REC8 TTTT	plant 5	9	10	20.5888	8.2309				10	17.8354							2B
REC8 TTTT	plant 5	9	11	23.5577	11.6518
REC8 TTTT	plant 5	9	12	21.0802	3.3298	5.5225
REC8 TTTT	plant 5	9	13	22.6094	1.1196	15.5983
REC8 TTTT	plant 5	9	14	22.5144	0.5748	17.9015
REC8 TTTT	plant 5	9	15	27.4765	3.1714	11.3011
REC8 TTTT	plant 5	9	16	30.5806	11.7511
REC8 TTTT	plant 5	10	1	24.6346	9.7375				2	11.6242				368.4912	19	3	1Q
REC8 TTTT	plant 5	10	2	24.7066	7.0043	14.3019			1	11.5947							1Q
REC8 TTTT	plant 5	10	3	20.0724	9.3318				4	13.1141							2B
REC8 TTTT	plant 5	10	4	21.7348	9.6955				3	15.0709							2B
REC8 TTTT	plant 5	10	5	17.2797	5.6765				6	12.8176							2B
REC8 TTTT	plant 5	10	6	17.5401	4.5103				5	13.3248							2B
REC8 TTTT	plant 5	10	7	32.2656	4.8156	12.9282
REC8 TTTT	plant 5	10	8	28.6642	8.7081
REC8 TTTT	plant 5	10	9	23.7188	9.9206
REC8 TTTT	plant 5	10	10	20.4016	2.7056
REC8 TTTT	plant 5	10	11	22.8851	8.9758
REC8 TTTT	plant 5	10	12	22.08	12.6376
REC8 TTTT	plant 5	10	13	20.5361	11.2975
REC8 TTTT	plant 5	10	14	20.1049	7.7888
REC8 TTTT	plant 5	10	15	21.0658	5.179	7.4032
REC8 TTTT	plant 5	10	16	30.8009	9.3119
REC8 TTTT	plant 5	11	1	28.0865	13.3182				2	22.6489				415.0846	18	2	2B
REC8 TTTT	plant 5	11	2	28.2067	8.9285				1	22.6081							2B
REC8 TTTT	plant 5	11	3	21.225	7.8433				4	13.6833							2B
REC8 TTTT	plant 5	11	4	21.2018	1.7578				3	13.2222							2B
REC8 TTTT	plant 5	11	5	34.2777	10.1216
REC8 TTTT	plant 5	11	6	22.8777	11.564
REC8 TTTT	plant 5	11	7	23.5874	3.6742	4.1999
REC8 TTTT	plant 5	11	8	24.4746	3.9701
REC8 TTTT	plant 5	11	9	22.3141	9.9094
REC8 TTTT	plant 5	11	10	21.8987	7.1496
REC8 TTTT	plant 5	11	11	25.9778	14.8228
REC8 TTTT	plant 5	11	12	25.0931	11.7531
REC8 TTTT	plant 5	11	13	33.4719	19.3343
REC8 TTTT	plant 5	11	14	27.8388	5.1028
REC8 TTTT	plant 5	11	15	25.2994	4.871
REC8 TTTT	plant 5	11	16	29.2534	9.0516	7.6878
REC8 DDDD	plant 1 5.2.20	1	1	32.4372	15.3962				2	27.17				489.9135	21	4	2B
REC8 DDDD	plant 1 5.2.20	1	2	34.8758	12.8664				1	30.2276							2B
REC8 DDDD	plant 1 5.2.20	1	3	39.2644	19.4726				4	9.6828	19.6401						1Q
REC8 DDDD	plant 1 5.2.20	1	4	37.1938	0.3736	20.3433			3	8.2171	20.9623						1Q
REC8 DDDD	plant 1 5.2.20	1	5	28.7832	2.9018				6	18.6704							2B
REC8 DDDD	plant 1 5.2.20	1	6	27.7897	6.6353				5	16.6737							2B
REC8 DDDD	plant 1 5.2.20	1	7	22.5548	1.6246	18.3548
REC8 DDDD	plant 1 5.2.20	1	8	28.5507	1.4495	25.9094
REC8 DDDD	plant 1 5.2.20	1	9	26.5569	2.8211	17.5424
REC8 DDDD	plant 1 5.2.20	1	10	34.5743	11.043
REC8 DDDD	plant 1 5.2.20	1	11	34.5505	17.1333
REC8 DDDD	plant 1 5.2.20	1	12	34.2476	14.2817
REC8 DDDD	plant 1 5.2.20	1	13	27.1753	5.5894
REC8 DDDD	plant 1 5.2.20	1	14	21.6231	5.9416
REC8 DDDD	plant 1 5.2.20	1	15	35.9634	4.3905	26.2893
REC8 DDDD	plant 1 5.2.20	1	16	23.7728	10.9224
REC8 DDDD	plant 1 5.2.20	4	1	30.3018	15.24				2	1.3192				417.4167	17	4	2B
REC8 DDDD	plant 1 5.2.20	4	2	30.1871	18.9869				1	1.9818							2B
REC8 DDDD	plant 1 5.2.20	4	3	21.5571	16.4866				4	4.923							2B
REC8 DDDD	plant 1 5.2.20	4	4	20.6154	14.2882				3	5.1447							2B
REC8 DDDD	plant 1 5.2.20	4	5	28.2738	23.3928				6	4.6789	2.1281						2B
REC8 DDDD	plant 1 5.2.20	4	6	29.7635	24.9497				5	3.8406	3.6333						2B
REC8 DDDD	plant 1 5.2.20	4	7	20.6521	7.6089
REC8 DDDD	plant 1 5.2.20	4	8	21.8923	12.2485
REC8 DDDD	plant 1 5.2.20	4	9	27.9333	12.8189
REC8 DDDD	plant 1 5.2.20	4	10	23.1082	7.8359
REC8 DDDD	plant 1 5.2.20	4	11	21.6189	10.1722
REC8 DDDD	plant 1 5.2.20	4	12	25.9901	4.6962
REC8 DDDD	plant 1 5.2.20	4	13	23.3357	0.9388
REC8 DDDD	plant 1 5.2.20	4	14	34.8524	0.8526	29.4803
REC8 DDDD	plant 1 5.2.20	4	15	30.519	13.326
REC8 DDDD	plant 1 5.2.20	4	16	26.816	11.1572
REC8 DDDD	plant 1 5.2.20	5	1	31.9623	6.2713	21.4034			2	18.6432				468.7812	22	6	1Q
REC8 DDDD	plant 1 5.2.20	5	2	34.9588	5.8399	23.4124			1	20.2156							1Q
REC8 DDDD	plant 1 5.2.20	5	3	27.1637	15.4646				4	8.795							2B
REC8 DDDD	plant 1 5.2.20	5	4	29.2528	26.3019				3	7.7986							2B
REC8 DDDD	plant 1 5.2.20	5	5	24.7065	9.8752				6	8.5572	9.7769						1T1U
REC8 DDDD	plant 1 5.2.20	5	6	25.4511	2.2103				5	7.6157	10.4657						1T1U
REC8 DDDD	plant 1 5.2.20	5	7	24.1852	22.7751				8	3.0497							2B
REC8 DDDD	plant 1 5.2.20	5	8	23.9044	16.1113				7	3.2156							2B
REC8 DDDD	plant 1 5.2.20	5	9	31.399	11.4933	15.8256			10	2.266							2B
REC8 DDDD	plant 1 5.2.20	5	10	34.6106	24.8556				9	2.7955							2B
REC8 DDDD	plant 1 5.2.20	5	11	22.4442	10.0405
REC8 DDDD	plant 1 5.2.20	5	12	28.9373	12.7926
REC8 DDDD	plant 1 5.2.20	5	13	39.1039	6.805	16.526
REC8 DDDD	plant 1 5.2.20	5	14	37.9624	7.2944	11.4629
REC8 DDDD	plant 1 5.2.20	5	15	24.7742	2.2408
REC8 DDDD	plant 1 5.2.20	5	16	27.9648	0.6201	23.7139
REC8 DDDD	plant 1 5.2.20	7	1	19.5449	3.0208				2	12.5865				408.9222	17	4	2B
REC8 DDDD	plant 1 5.2.20	7	2	21.6831	4.9235				1	15.2065							2B
REC8 DDDD	plant 1 5.2.20	7	3	25.0169	9.8332				4	3.234	14.0005						2B
REC8 DDDD	plant 1 5.2.20	7	4	24.7692	10.4944				3	2.7879	15.3514						2B
REC8 DDDD	plant 1 5.2.20	7	5	27.7056	21.0437				6	3.935							2B
REC8 DDDD	plant 1 5.2.20	7	6	23.107	12.0917	8.2159			5	4.3264							2B
REC8 DDDD	plant 1 5.2.20	7	7	29.8034	9.146
REC8 DDDD	plant 1 5.2.20	7	8	27.3558	9.098
REC8 DDDD	plant 1 5.2.20	7	9	30.6137	10.3223
REC8 DDDD	plant 1 5.2.20	7	10	20.8532	9.6282
REC8 DDDD	plant 1 5.2.20	7	11	20.3063	12.3624
REC8 DDDD	plant 1 5.2.20	7	12	33.0228	2.5707
REC8 DDDD	plant 1 5.2.20	7	13	27.2239	11.2818
REC8 DDDD	plant 1 5.2.20	7	14	22.1657	9.5905
REC8 DDDD	plant 1 5.2.20	7	15	21.9791	4.2564
REC8 DDDD	plant 1 5.2.20	7	16	33.7716	10.1638
REC8 DDDD	plant 1 5.2.20	8	1	28.9484	5.2379				2	23.3837				507.4711	20	4	2B
REC8 DDDD	plant 1 5.2.20	8	2	29.7495	1.9574				1	22.2515							2B
REC8 DDDD	plant 1 5.2.20	8	3	46.4663	21.693				4	17.6073	18.6683						2B
REC8 DDDD	plant 1 5.2.20	8	4	40.5328	18.0447				3	13.281	17.0117						2B
REC8 DDDD	plant 1 5.2.20	8	5	29.7393	6.2662				6	20.1857							2B
REC8 DDDD	plant 1 5.2.20	8	6	34.0682	7.9478				5	25.3074							2B
REC8 DDDD	plant 1 5.2.20	8	7	32.6264	14.3952
REC8 DDDD	plant 1 5.2.20	8	8	26.5707	8.4851
REC8 DDDD	plant 1 5.2.20	8	9	22.4916	8.9637
REC8 DDDD	plant 1 5.2.20	8	10	27.6921	1.9172	8.193
REC8 DDDD	plant 1 5.2.20	8	11	24.5556	5.5474
REC8 DDDD	plant 1 5.2.20	8	12	29.6942	10.8635
REC8 DDDD	plant 1 5.2.20	8	13	30.8858	3.5135	20.1283
REC8 DDDD	plant 1 5.2.20	8	14	30.7143	1.1717	29.1854
REC8 DDDD	plant 1 5.2.20	8	15	32.239	2.6497	15.8277
REC8 DDDD	plant 1 5.2.20	8	16	40.4969	9.9965
REC8 DDDD	plant 1 5.2.20	10	1	32.0536	2.0301				2	26.3914				430.3654	21	4	2B
REC8 DDDD	plant 1 5.2.20	10	2	31.7466	1.2766				1	26.3686							2B
REC8 DDDD	plant 1 5.2.20	10	3	33.4642	6.4353	22.7471			4	14.8478							1Q
REC8 DDDD	plant 1 5.2.20	10	4	34.9668	1.0436	31.4427			3	12.57							1Q
REC8 DDDD	plant 1 5.2.20	10	5	22.6441	1.6952				6	7.4727	8.135						2B
REC8 DDDD	plant 1 5.2.20	10	6	24.2711	0.4133				5	8.2701	7.354						2B
REC8 DDDD	plant 1 5.2.20	10	7	26.5024	0.3503	24.7343
REC8 DDDD	plant 1 5.2.20	10	8	31.5386	0.5961	18.5241
REC8 DDDD	plant 1 5.2.20	10	9	27.5813	12.7792
REC8 DDDD	plant 1 5.2.20	10	10	21.5991	0.208
REC8 DDDD	plant 1 5.2.20	10	11	24.311	0.3668	19.7275
REC8 DDDD	plant 1 5.2.20	10	12	21.8938	8.4073
REC8 DDDD	plant 1 5.2.20	10	13	21.8168	1.7298
REC8 DDDD	plant 1 5.2.20	10	14	23.9812	8.9633
REC8 DDDD	plant 1 5.2.20	10	15	25.3193	16.6501
REC8 DDDD	plant 1 5.2.20	10	16	26.6755	6.6828
REC8 DDDD	plant 1 5.2.20	12.1	1	21.5794	2.6914				2	14.0679				392.7682	16	4	2B
REC8 DDDD	plant 1 5.2.20	12.1	2	20.6211	4.5681				1	14.2464							2B
REC8 DDDD	plant 1 5.2.20	12.1	3	23.6844	5.1756				4	18.3813							2B
REC8 DDDD	plant 1 5.2.20	12.1	4	22.9973	1.8333				3	18.6931							2B
REC8 DDDD	plant 1 5.2.20	12.1	5	18.4609	6.0738				6	11.1578							2B
REC8 DDDD	plant 1 5.2.20	12.1	6	17.5063	2.5789				5	9.4449							2B
REC8 DDDD	plant 1 5.2.20	12.1	7	28.04	10.0685				8	18.5176							2B
REC8 DDDD	plant 1 5.2.20	12.1	8	26.0968	4.871				7	14.9815							2B
REC8 DDDD	plant 1 5.2.20	12.1	9	23.2687	5.0038
REC8 DDDD	plant 1 5.2.20	12.1	10	22.065	10.7136
REC8 DDDD	plant 1 5.2.20	12.1	11	25.826	12.1025
REC8 DDDD	plant 1 5.2.20	12.1	12	28.5834	10.1492
REC8 DDDD	plant 1 5.2.20	12.1	13	34.2162	11.5931
REC8 DDDD	plant 1 5.2.20	12.1	14	19.2118
REC8 DDDD	plant 1 5.2.20	12.1	15	26.9008	13.2907
REC8 DDDD	plant 1 5.2.20	12.1	16	33.7101	2.6224	29.8073
REC8 DDDD	plant 1 5.2.20	12.2	1	21.8625	7.5824				2	16.3674				436.3972	22	6	2B
REC8 DDDD	plant 1 5.2.20	12.2	2	23.2821	6.3402				1	18.0008							2B
REC8 DDDD	plant 1 5.2.20	12.2	3	28.6771	5.2507				4	22.467							2B
REC8 DDDD	plant 1 5.2.20	12.2	4	28.1538	4.2977				3	24.1149							2B
REC8 DDDD	plant 1 5.2.20	12.2	5	26.3454	10.4859				6	7.2528	12.2076						2B
REC8 DDDD	plant 1 5.2.20	12.2	6	27.2133	11.9088				5	8.3953	11.7433						2B
REC8 DDDD	plant 1 5.2.20	12.2	7	22.7604	4.8998				8	12.3945							1Q
REC8 DDDD	plant 1 5.2.20	12.2	8	20.8838	1.9104	12.7064			7	11.9324							1Q
REC8 DDDD	plant 1 5.2.20	12.2	9	37.0791	2.2765	19.1698			10	30.3664							2B
REC8 DDDD	plant 1 5.2.20	12.2	10	35.3487	3.3556	15.6182			9	26.4918							2B
REC8 DDDD	plant 1 5.2.20	12.2	11	32.3675	1.8339	16.151
REC8 DDDD	plant 1 5.2.20	12.2	12	31.6953	9.9562
REC8 DDDD	plant 1 5.2.20	12.2	13	25.9639	7.2112
REC8 DDDD	plant 1 5.2.20	12.2	14	28.0164	8.5526	9.8357
REC8 DDDD	plant 1 5.2.20	12.2	15	24.9249	6.5791	3.2533
REC8 DDDD	plant 1 5.2.20	12.2	16	21.823	5.3328
REC8 DDDD	plant 1 5.2.20	13.1	1	20.4052					2	12.1529				414.0975	17	2	1B2U
REC8 DDDD	plant 1 5.2.20	13.1	2	22.2728	7.4494				1	15.0951							1B2U
REC8 DDDD	plant 1 5.2.20	13.1	3	23.3858	11.0455				4	17.6634							2B
REC8 DDDD	plant 1 5.2.20	13.1	4	22.2657	0.7613				3	15.6932							2B
REC8 DDDD	plant 1 5.2.20	13.1	5	23.1128	10.6293
REC8 DDDD	plant 1 5.2.20	13.1	6	29.8209	14.2768
REC8 DDDD	plant 1 5.2.20	13.1	7	33.7293	14.0961
REC8 DDDD	plant 1 5.2.20	13.1	8	24.177	9.1772
REC8 DDDD	plant 1 5.2.20	13.1	9	22.6122	0.8911	19.3544
REC8 DDDD	plant 1 5.2.20	13.1	10	30.3323	12.3269
REC8 DDDD	plant 1 5.2.20	13.1	11	28.5632	13.7686
REC8 DDDD	plant 1 5.2.20	13.1	12	27.2223	12.2689
REC8 DDDD	plant 1 5.2.20	13.1	13	29.2929	11.8594
REC8 DDDD	plant 1 5.2.20	13.1	14	28.6081	1.3962	24.8723
REC8 DDDD	plant 1 5.2.20	13.1	15	22.4238	11.4514
REC8 DDDD	plant 1 5.2.20	13.1	16	25.8732	5.076
REC8 DDDD	plant 1 5.2.20	13.2	1	27.6647	3.2028				2	11.2465	11.8531			366.4129	21	4	1Q
REC8 DDDD	plant 1 5.2.20	13.2	2	24.0856	1.9449	13.9774			1	9.5634	10.3118						1Q
REC8 DDDD	plant 1 5.2.20	13.2	3	19.8485	1.5152				4	14.0967							2B
REC8 DDDD	plant 1 5.2.20	13.2	4	22.2267	2.9231				3	14.8132							2B
REC8 DDDD	plant 1 5.2.20	13.2	5	27.8696	4.9525	17.1902			6	20.0278							1Q
REC8 DDDD	plant 1 5.2.20	13.2	6	30.205	9.5043	19.1895			5	20.9032							1Q
REC8 DDDD	plant 1 5.2.20	13.2	7	18.5921	0.6281
REC8 DDDD	plant 1 5.2.20	13.2	8	23.5326	11.6408
REC8 DDDD	plant 1 5.2.20	13.2	9	26.5049	4.9678	11.8228
REC8 DDDD	plant 1 5.2.20	13.2	10	24.8119	7.2913	9.7073
REC8 DDDD	plant 1 5.2.20	13.2	11	23.7322	9.1571
REC8 DDDD	plant 1 5.2.20	13.2	12	22.29	3.5203
REC8 DDDD	plant 1 5.2.20	13.2	13	21.6132	6.1192
REC8 DDDD	plant 1 5.2.20	13.2	14	17.4605	6.3178
REC8 DDDD	plant 1 5.2.20	13.2	15	18.4665	2.5809
REC8 DDDD	plant 1 5.2.20	13.2	16	17.5089	3.4091
REC8 DDDD	plant 2 5.2.20	2	1	36.2327	10.341				2	27.5582				402.1051	17	1	2B
REC8 DDDD	plant 2 5.2.20	2	2	31.742	8.7666				1	22.658							2B
REC8 DDDD	plant 2 5.2.20	2	3	19.6497	4.7395
REC8 DDDD	plant 2 5.2.20	2	4	21.5099	11.0672
REC8 DDDD	plant 2 5.2.20	2	5	25.8886	8.711
REC8 DDDD	plant 2 5.2.20	2	6	26.221	0.661	21.0266
REC8 DDDD	plant 2 5.2.20	2	7	20.9435	7.1551
REC8 DDDD	plant 2 5.2.20	2	8	35.4234	15.262
REC8 DDDD	plant 2 5.2.20	2	9	23.8536	8.141
REC8 DDDD	plant 2 5.2.20	2	10	26.9943	8.8148
REC8 DDDD	plant 2 5.2.20	2	11	21.9133	6.18
REC8 DDDD	plant 2 5.2.20	2	12	18.5518	3.0134
REC8 DDDD	plant 2 5.2.20	2	13	25.9538	11.3356
REC8 DDDD	plant 2 5.2.20	2	14	20.8923	4.4414
REC8 DDDD	plant 2 5.2.20	2	15	22.4985	2.9225
REC8 DDDD	plant 2 5.2.20	2	16	23.8367	4.6393
REC8 DDDD	plant 2 5.2.20	3	1	29.7619	7.96									382.7962	17	0
REC8 DDDD	plant 2 5.2.20	3	2	23.197	6.9062
REC8 DDDD	plant 2 5.2.20	3	3	30.1985	13.1785
REC8 DDDD	plant 2 5.2.20	3	4	18.0181	4.2493
REC8 DDDD	plant 2 5.2.20	3	5	30.8793	12.952
REC8 DDDD	plant 2 5.2.20	3	6	22.3016	1.1893
REC8 DDDD	plant 2 5.2.20	3	7	24.3767	6.9533
REC8 DDDD	plant 2 5.2.20	3	8	21.0945	5.5211
REC8 DDDD	plant 2 5.2.20	3	9	20.3134	4.326
REC8 DDDD	plant 2 5.2.20	3	10	21.9285	5.8594
REC8 DDDD	plant 2 5.2.20	3	11	20.6616	1.0963
REC8 DDDD	plant 2 5.2.20	3	12	18.6397	0.8452
REC8 DDDD	plant 2 5.2.20	3	13	23.4147	8.3443
REC8 DDDD	plant 2 5.2.20	3	14	27.8442	9.2678
REC8 DDDD	plant 2 5.2.20	3	15	28.6862	5.3926	6.2962
REC8 DDDD	plant 2 5.2.20	3	16	21.4803	10.322
REC8 DDDD	plant 2 5.2.20	5	1	20.5772	5.288				2	13.7478				424.8347	17	4	2B
REC8 DDDD	plant 2 5.2.20	5	2	20.7194	1.6054				1	12.9304							2B
REC8 DDDD	plant 2 5.2.20	5	3	33.6022	18.0153				4	26.3486							2B
REC8 DDDD	plant 2 5.2.20	5	4	35.2226	4.3663				3	26.7152							2B
REC8 DDDD	plant 2 5.2.20	5	5	25.0208	2.666				6	18.6943							2B
REC8 DDDD	plant 2 5.2.20	5	6	23.6679	10.5192				5	19.4319							2B
REC8 DDDD	plant 2 5.2.20	5	7	26.0134	11.4176				8	22.8991							2B
REC8 DDDD	plant 2 5.2.20	5	8	23.7792	14.4066				7	21.211							2B
REC8 DDDD	plant 2 5.2.20	5	9	28.8464	0.3203	24.6163
REC8 DDDD	plant 2 5.2.20	5	10	26.0597	4.6071
REC8 DDDD	plant 2 5.2.20	5	11	31.0965	13.6684
REC8 DDDD	plant 2 5.2.20	5	12	22.7584	7.2538
REC8 DDDD	plant 2 5.2.20	5	13	26.2667	8.4156
REC8 DDDD	plant 2 5.2.20	5	14	22.4268	2.6632
REC8 DDDD	plant 2 5.2.20	5	15	29.7149	9.6975
REC8 DDDD	plant 2 5.2.20	5	16	29.0626	4.5885
REC8 DDDD	plant 2 5.2.20	8	1	23.9378	4.7311				2	17.294				403.8042	16	3	2B
REC8 DDDD	plant 2 5.2.20	8	2	18.8106	4.4043				1	11.2004							2B
REC8 DDDD	plant 2 5.2.20	8	3	34.2567	1.1196				4	15.9311	12.1778						2B
REC8 DDDD	plant 2 5.2.20	8	4	36.1011	3.9279				3	12.1694	12.1542						2B
REC8 DDDD	plant 2 5.2.20	8	5	22.5176	5.5598
REC8 DDDD	plant 2 5.2.20	8	6	23.7067	11.5799
REC8 DDDD	plant 2 5.2.20	8	7	17.0551	6.3991
REC8 DDDD	plant 2 5.2.20	8	8	20.3018	7.0927
REC8 DDDD	plant 2 5.2.20	8	9	25.7608	11.8526
REC8 DDDD	plant 2 5.2.20	8	10	26.7585	12.1648
REC8 DDDD	plant 2 5.2.20	8	11	28.6581	8.4832
REC8 DDDD	plant 2 5.2.20	8	12	21.0681	11.0178
REC8 DDDD	plant 2 5.2.20	8	13	27.6093	4.7144
REC8 DDDD	plant 2 5.2.20	8	14	28.707	10.9714
REC8 DDDD	plant 2 5.2.20	8	15	26.5242	4.5545
REC8 DDDD	plant 2 5.2.20	8	16	22.0308	9.5301
REC8 DDDD	plant 2 5.2.20	12	1	26.3631	7.5586				2	19.3937				435.6837	16	3	2B
REC8 DDDD	plant 2 5.2.20	12	2	27.034	6.9621				1	18.4389							2B
REC8 DDDD	plant 2 5.2.20	12	3	29.9854	4.4129				4	10.8509							2B
REC8 DDDD	plant 2 5.2.20	12	4	30.8258	5.6145				3	11.919							2B
REC8 DDDD	plant 2 5.2.20	12	5	22.3966	9.5948				6	15.6064							2B
REC8 DDDD	plant 2 5.2.20	12	6	23.2662	2.4492				5	15.1946							2B
REC8 DDDD	plant 2 5.2.20	12	7	25.6639	0.9268
REC8 DDDD	plant 2 5.2.20	12	8	28.1876	14.319
REC8 DDDD	plant 2 5.2.20	12	9	23.6918	7.5052
REC8 DDDD	plant 2 5.2.20	12	10	27.762	10.4157
REC8 DDDD	plant 2 5.2.20	12	11	31.8053	11.9528
REC8 DDDD	plant 2 5.2.20	12	12	31.7267	16.5097
REC8 DDDD	plant 2 5.2.20	12	13	21.1254	7.2858
REC8 DDDD	plant 2 5.2.20	12	14	25.3938	7.3073
REC8 DDDD	plant 2 5.2.20	12	15	32.8492	3.7652
REC8 DDDD	plant 2 5.2.20	12	16	27.6069	11.7813
REC8 DDDD	plant 2 5.2.20	14	1	17.5948	4.2169									408.2836	16	0
REC8 DDDD	plant 2 5.2.20	14	2	19.885	2.2227
REC8 DDDD	plant 2 5.2.20	14	3	15.3897	6.8362
REC8 DDDD	plant 2 5.2.20	14	4	19.1661	7.0972
REC8 DDDD	plant 2 5.2.20	14	5	28.3377	11.5701
REC8 DDDD	plant 2 5.2.20	14	6	28.4769	10.7131
REC8 DDDD	plant 2 5.2.20	14	7	22.0915	4.6055
REC8 DDDD	plant 2 5.2.20	14	8	26.6071	10.7362
REC8 DDDD	plant 2 5.2.20	14	9	27.9618	9.5731
REC8 DDDD	plant 2 5.2.20	14	10	31.826	16.7307
REC8 DDDD	plant 2 5.2.20	14	11	27.4799	8.3359
REC8 DDDD	plant 2 5.2.20	14	12	27.9146	12.1899
REC8 DDDD	plant 2 5.2.20	14	13	26.6033	12.5634
REC8 DDDD	plant 2 5.2.20	14	14	30.9182	6.2403
REC8 DDDD	plant 2 5.2.20	14	15	23.423	9.5171
REC8 DDDD	plant 2 5.2.20	14	16	34.608	20.2483
REC8 DDDD	plant 2 5.2.20	16	1	33.8176	10.0407				2	26.9532				417.6513	18	2	2B
REC8 DDDD	plant 2 5.2.20	16	2	26.4639	4.8551				1	19.6119							2B
REC8 DDDD	plant 2 5.2.20	16	3	30.6566	10.0406				4	1.1071							2B
REC8 DDDD	plant 2 5.2.20	16	4	32.0873	14.8874				3	0.9552							2B
REC8 DDDD	plant 2 5.2.20	16	5	20.7829	1.4516
REC8 DDDD	plant 2 5.2.20	16	6	28.3484	6.6837
REC8 DDDD	plant 2 5.2.20	16	7	31.6807	5.3032	24.8056
REC8 DDDD	plant 2 5.2.20	16	8	19.1109	7.039
REC8 DDDD	plant 2 5.2.20	16	9	24.8385	5.4383
REC8 DDDD	plant 2 5.2.20	16	10	29.8122	7.525	11.0913
REC8 DDDD	plant 2 5.2.20	16	11	23.3843	4.4474
REC8 DDDD	plant 2 5.2.20	16	12	24.7211	9.0909
REC8 DDDD	plant 2 5.2.20	16	13	21.689	11.1563
REC8 DDDD	plant 2 5.2.20	16	14	24.7963	3.3732
REC8 DDDD	plant 2 5.2.20	16	15	18.7248	2.3775
REC8 DDDD	plant 2 5.2.20	16	16	26.7368	4.263
REC8 DDDD	plant 2 5.2.20	18	1	28.5353	2.8789									396.2383	16	0
REC8 DDDD	plant 2 5.2.20	18	2	26.0023	13.4223
REC8 DDDD	plant 2 5.2.20	18	3	22.0478	9.29
REC8 DDDD	plant 2 5.2.20	18	4	20.3978	6.3864
REC8 DDDD	plant 2 5.2.20	18	5	30.2965	1.9097
REC8 DDDD	plant 2 5.2.20	18	6	29.4997	7.3106
REC8 DDDD	plant 2 5.2.20	18	7	18.8421	1.195
REC8 DDDD	plant 2 5.2.20	18	8	24.9207	10.6044
REC8 DDDD	plant 2 5.2.20	18	9	27.4365	9.138
REC8 DDDD	plant 2 5.2.20	18	10	19.9275	3.8634
REC8 DDDD	plant 2 5.2.20	18	11	31.5119	13.4652
REC8 DDDD	plant 2 5.2.20	18	12	21.8126	9.1428
REC8 DDDD	plant 2 5.2.20	18	13	22.1602	9.607
REC8 DDDD	plant 2 5.2.20	18	14	21.9802	4.4244
REC8 DDDD	plant 2 5.2.20	18	15	29.0212	0.661
REC8 DDDD	plant 2 5.2.20	18	16	21.846	4.6038
REC8 DDDD	plant 2 5.2.20	19	1	22.2818					2	8.7915				374.8883	16	1	1B2U
REC8 DDDD	plant 2 5.2.20	19	2	21.2953	1.3579				1	8.8871							1B2U
REC8 DDDD	plant 2 5.2.20	19	3	26.6088	0.6377
REC8 DDDD	plant 2 5.2.20	19	4	32.8464	19.4837
REC8 DDDD	plant 2 5.2.20	19	5	26.1675	0.4778
REC8 DDDD	plant 2 5.2.20	19	6	23.3618	9.9611
REC8 DDDD	plant 2 5.2.20	19	7	18.0489	4.7677
REC8 DDDD	plant 2 5.2.20	19	8	19.3758	1.8846
REC8 DDDD	plant 2 5.2.20	19	9	22.9648	11.2891
REC8 DDDD	plant 2 5.2.20	19	10	26.2469	11.6281
REC8 DDDD	plant 2 5.2.20	19	11	24.4208	4.1977
REC8 DDDD	plant 2 5.2.20	19	12	31.3928	0.271	29.8787
REC8 DDDD	plant 2 5.2.20	19	13	24.6766	11.6826
REC8 DDDD	plant 2 5.2.20	19	14	20.6589	2.9559
REC8 DDDD	plant 2 5.2.20	19	15	16.0423	5.5675
REC8 DDDD	plant 2 5.2.20	19	16	18.4989	8.6527
REC8 DDDD	plant 4 5.2.20	1	1	40.673	0.839				2	28.0361	3.5984			525.2801	23	2	2B
REC8 DDDD	plant 4 5.2.20	1	2	50.3384	4.8462				1	29.2005	3.7778						2B
REC8 DDDD	plant 4 5.2.20	1	3	32.8688	7.8879
REC8 DDDD	plant 4 5.2.20	1	4	25.8638	5.1497
REC8 DDDD	plant 4 5.2.20	1	5	31.3698	8.7402
REC8 DDDD	plant 4 5.2.20	1	6	33.8688	17.1404
REC8 DDDD	plant 4 5.2.20	1	7	38.3129	6.7893	27.0252
REC8 DDDD	plant 4 5.2.20	1	8	23.318	3.204
REC8 DDDD	plant 4 5.2.20	1	9	29.8937	17.1375
REC8 DDDD	plant 4 5.2.20	1	10	27.7797	0.5796	26.9537
REC8 DDDD	plant 4 5.2.20	1	11	28.4607	14.3276
REC8 DDDD	plant 4 5.2.20	1	12	41.0509	1.774	16.413	21.357
REC8 DDDD	plant 4 5.2.20	1	13	42.4649	14.2986
REC8 DDDD	plant 4 5.2.20	1	14	22.2282	1.4843	16.4107
REC8 DDDD	plant 4 5.2.20	1	15	28.4738	4.5298	19.6099
REC8 DDDD	plant 4 5.2.20	1	16	28.3147	1.7648	23.5068
REC8 DDDD	plant 4 5.2.20	2	1	39.3476	0.5961				2	11.3885				435.4971	19	1	1Q
REC8 DDDD	plant 4 5.2.20	2	2	29.5937	1.3721	25.9643			1	10.2285							1Q
REC8 DDDD	plant 4 5.2.20	2	3	28.5396	3.0433
REC8 DDDD	plant 4 5.2.20	2	4	25.7235	7.7107	10.0048
REC8 DDDD	plant 4 5.2.20	2	5	21.4244	10.2576
REC8 DDDD	plant 4 5.2.20	2	6	20.6783	5.7466
REC8 DDDD	plant 4 5.2.20	2	7	26.7088	5.7103
REC8 DDDD	plant 4 5.2.20	2	8	26.3595	5.8911
REC8 DDDD	plant 4 5.2.20	2	9	29.5274	11.9445
REC8 DDDD	plant 4 5.2.20	2	10	24.9233	13.5322
REC8 DDDD	plant 4 5.2.20	2	11	22.8284	6.6711
REC8 DDDD	plant 4 5.2.20	2	12	27.3828	9.4548
REC8 DDDD	plant 4 5.2.20	2	13	30.7397	9.6183
REC8 DDDD	plant 4 5.2.20	2	14	27.9303	10.1676
REC8 DDDD	plant 4 5.2.20	2	15	24.6851	11.0315
REC8 DDDD	plant 4 5.2.20	2	16	29.1047	0.2477	17.8523
REC8 DDDD	plant 4 5.2.20	3	1	29.4202	0.5584	19.2865			2	27.3771				497.2271	25	2	2B
REC8 DDDD	plant 4 5.2.20	3	2	32.7619	0.6406				1	24.7102							2B
REC8 DDDD	plant 4 5.2.20	3	3	32.2921	0.4461	26.9789			4	12.6899							1Q
REC8 DDDD	plant 4 5.2.20	3	4	28.2486	6.9055	10.6405			3	13.004							1Q
REC8 DDDD	plant 4 5.2.20	3	5	46.9772	25.7254
REC8 DDDD	plant 4 5.2.20	3	6	37.5523	0.5487	32.7681
REC8 DDDD	plant 4 5.2.20	3	7	24.954	1.1116	18.7652
REC8 DDDD	plant 4 5.2.20	3	8	25.6365	0.4161	22.7821
REC8 DDDD	plant 4 5.2.20	3	9	29.1549	11.903
REC8 DDDD	plant 4 5.2.20	3	10	23.8723	2.8472
REC8 DDDD	plant 4 5.2.20	3	11	51.7117	1.9994	29.1105	19.477
REC8 DDDD	plant 4 5.2.20	3	12	33.2782	16.6193
REC8 DDDD	plant 4 5.2.20	3	13	24.717	3.4236	17.8148
REC8 DDDD	plant 4 5.2.20	3	14	21.752	3.9406
REC8 DDDD	plant 4 5.2.20	3	15	27.8263	5.5366
REC8 DDDD	plant 4 5.2.20	3	16	27.0719	12.67
REC8 DDDD	plant 4 5.2.20	5	1	23.7718	9.6126				2	19.4367				439.1524	19	4	2B
REC8 DDDD	plant 4 5.2.20	5	2	30.2005	4.0918				1	25.1517							2B
REC8 DDDD	plant 4 5.2.20	5	3	34.8737	11.7387				4	32.5994							2B
REC8 DDDD	plant 4 5.2.20	5	4	28.1879	0.3668				3	26.3317							2B
REC8 DDDD	plant 4 5.2.20	5	5	20.4685	1.9341	16.8121			6	7.7004							1Q
REC8 DDDD	plant 4 5.2.20	5	6	22.9318	17.1225				5	9.6277							1Q
REC8 DDDD	plant 4 5.2.20	5	7	24.2761	0.208	13.6897			8	7.5689							1Q
REC8 DDDD	plant 4 5.2.20	5	8	27.2488	26.4988				7	7.1936							1Q
REC8 DDDD	plant 4 5.2.20	5	9	37.5855	15.9477
REC8 DDDD	plant 4 5.2.20	5	10	27.6442	14.15
REC8 DDDD	plant 4 5.2.20	5	11	32.4239	6.1962	20.6655
REC8 DDDD	plant 4 5.2.20	5	12	23.6376	7.8151
REC8 DDDD	plant 4 5.2.20	5	13	25.1828	4.3768
REC8 DDDD	plant 4 5.2.20	5	14	31.289	15.6677
REC8 DDDD	plant 4 5.2.20	5	15	23.3262	7.0783
REC8 DDDD	plant 4 5.2.20	5	16	26.1041	6.408
REC8 DDDD	plant 4 5.2.20	6	1	35.5935	15.1102				2	20.7396	7.4141			433.8564	20	3	2B
REC8 DDDD	plant 4 5.2.20	6	2	36.1435	2.5101				1	20.2885	7.7137						2B
REC8 DDDD	plant 4 5.2.20	6	3	27.3106	3.9505				4	21.8626							2B
REC8 DDDD	plant 4 5.2.20	6	4	29.706	14.3603				3	21.981							2B
REC8 DDDD	plant 4 5.2.20	6	5	29.1424	7.0254	9.4871
REC8 DDDD	plant 4 5.2.20	6	6	24.7517	7.7032
REC8 DDDD	plant 4 5.2.20	6	7	25.5313	2.9903	12.9515
REC8 DDDD	plant 4 5.2.20	6	8	22.9749	8.0193
REC8 DDDD	plant 4 5.2.20	6	9	25.5016	7.8478
REC8 DDDD	plant 4 5.2.20	6	10	23.9443	4.9125	7.3232
REC8 DDDD	plant 4 5.2.20	6	11	28.0339	2.1053
REC8 DDDD	plant 4 5.2.20	6	12	28.0678	12.2274
REC8 DDDD	plant 4 5.2.20	6	13	21.2878	8.2687
REC8 DDDD	plant 4 5.2.20	6	14	21.1665	2.8701	14.9979
REC8 DDDD	plant 4 5.2.20	6	15	24.3749	5.9216
REC8 DDDD	plant 4 5.2.20	6	16	30.3257	9.7201
REC8 DDDD	plant 4 5.2.20	7	1	38.8385	9.3676				2	30.8797				471.6468	18	3	2B
REC8 DDDD	plant 4 5.2.20	7	2	38.2437	3.7144				1	30.7525							2B
REC8 DDDD	plant 4 5.2.20	7	3	33.8735	7.2803	24.4396			4	22.1359							1Q
REC8 DDDD	plant 4 5.2.20	7	4	34.793	0.36				3	20.3719							1Q
REC8 DDDD	plant 4 5.2.20	7	5	30.6896	12.4459				6	22.4272							2B
REC8 DDDD	plant 4 5.2.20	7	6	33.7599	11.039				5	26.2699							2B
REC8 DDDD	plant 4 5.2.20	7	7	21.4379	6.3923
REC8 DDDD	plant 4 5.2.20	7	8	24.2737	9.4952
REC8 DDDD	plant 4 5.2.20	7	9	31.1175	5.8362
REC8 DDDD	plant 4 5.2.20	7	10	28.5701	9.1843
REC8 DDDD	plant 4 5.2.20	7	11	27.499	10.2894
REC8 DDDD	plant 4 5.2.20	7	12	24.7004	2.9523
REC8 DDDD	plant 4 5.2.20	7	13	24.7987	10.4523
REC8 DDDD	plant 4 5.2.20	7	14	21.7766	0.7877	17.7451
REC8 DDDD	plant 4 5.2.20	7	15	28.6512	7.9464
REC8 DDDD	plant 4 5.2.20	7	16	28.6235	12.6578
REC8 DDDD	plant 4 5.2.20	8	1	18.7897	4.6485				2	12.1661				370.772	16	3	2B
REC8 DDDD	plant 4 5.2.20	8	2	17.8854	3.4618				1	10.0668							2B
REC8 DDDD	plant 4 5.2.20	8	3	24.9632	3.4732				4	23.1247							2B
REC8 DDDD	plant 4 5.2.20	8	4	25.2638	3.3649				3	23.2844							2B
REC8 DDDD	plant 4 5.2.20	8	5	21.5384	5.1029				6	17.3101							2B
REC8 DDDD	plant 4 5.2.20	8	6	21.2679	6.7341				5	16.7995							2B
REC8 DDDD	plant 4 5.2.20	8	7	29.3051	18.1092
REC8 DDDD	plant 4 5.2.20	8	8	22.8598	3.863
REC8 DDDD	plant 4 5.2.20	8	9	24.0603	2.2542
REC8 DDDD	plant 4 5.2.20	8	10	21.0371	12.1586
REC8 DDDD	plant 4 5.2.20	8	11	21.1304	0.3996
REC8 DDDD	plant 4 5.2.20	8	12	33.1647	13.6219
REC8 DDDD	plant 4 5.2.20	8	13	22.4911	9.6537
REC8 DDDD	plant 4 5.2.20	8	14	18.2185	1.6736
REC8 DDDD	plant 4 5.2.20	8	15	23.976	4.5781
REC8 DDDD	plant 4 5.2.20	8	16	24.8206	10.6458
REC8 DDDD	plant 4 5.2.20	9	1	31.4774	3.1161				2	7.1912	15.7956			545.1341	22	3	1T1U
REC8 DDDD	plant 4 5.2.20	9	2	34.0193	17.2304				1	8.1513	14.8849						1T1U
REC8 DDDD	plant 4 5.2.20	9	3	29.9727	2.0884	11.2492			4	27.356							2B
REC8 DDDD	plant 4 5.2.20	9	4	28.2759	9.2085				3	26.2464							2B
REC8 DDDD	plant 4 5.2.20	9	5	33.914	13.372
REC8 DDDD	plant 4 5.2.20	9	6	32.9575	12.1203
REC8 DDDD	plant 4 5.2.20	9	7	35.9678	24.4064
REC8 DDDD	plant 4 5.2.20	9	8	50.6694	16.2828
REC8 DDDD	plant 4 5.2.20	9	9	37.2144	13.9079	16.6431
REC8 DDDD	plant 4 5.2.20	9	10	28.3576	3.418
REC8 DDDD	plant 4 5.2.20	9	11	25.5414	8.1845
REC8 DDDD	plant 4 5.2.20	9	12	28.9365	1.2491	25.2565
REC8 DDDD	plant 4 5.2.20	9	13	35.1345	4.837	10.7606	13.3799
REC8 DDDD	plant 4 5.2.20	9	14	34.6518	16.9599
REC8 DDDD	plant 4 5.2.20	9	15	26.8083	6.0786
REC8 DDDD	plant 4 5.2.20	9	16	51.2356	0.5187	33.1967
REC8 DDDD	plant 4 5.2.20	12	1	22.5687	5.9924				2	15.5904				392.3497	18	1	2B
REC8 DDDD	plant 4 5.2.20	12	2	18.9076	1.314				1	10.7007							2B
REC8 DDDD	plant 4 5.2.20	12	3	24.6854	9.0287
REC8 DDDD	plant 4 5.2.20	12	4	33.2171	16.055
REC8 DDDD	plant 4 5.2.20	12	5	21.6874	6.2172
REC8 DDDD	plant 4 5.2.20	12	6	31.2209	5.9873	8.6498
REC8 DDDD	plant 4 5.2.20	12	7	21.4126	7.5475
REC8 DDDD	plant 4 5.2.20	12	8	24.6766	12.852
REC8 DDDD	plant 4 5.2.20	12	9	20.4748	6.4591
REC8 DDDD	plant 4 5.2.20	12	10	24.8815	0.9104
REC8 DDDD	plant 4 5.2.20	12	11	23.7511	11.8794
REC8 DDDD	plant 4 5.2.20	12	12	27.4977	1.4614
REC8 DDDD	plant 4 5.2.20	12	13	19.494	7.9832
REC8 DDDD	plant 4 5.2.20	12	14	24.3326	4.0522
REC8 DDDD	plant 4 5.2.20	12	15	25.8509	2.0011	12.4387
REC8 DDDD	plant 4 5.2.20	12	16	27.6908	8.8792
REC8 DDDD	plant 4 5.2.20	16	1	25.226	2.9041	19.4281			2	10.7423				421.523	21	5	1Q
REC8 DDDD	plant 4 5.2.20	16	2	27.4786	0.7508	25.9049			1	11.2259							1Q
REC8 DDDD	plant 4 5.2.20	16	3	23.8514	5.2217				4	18.2102							2B
REC8 DDDD	plant 4 5.2.20	16	4	23.5146	4.9085				3	17.7914							2B
REC8 DDDD	plant 4 5.2.20	16	5	27.6123	0.9654				6	11.477	11.3821						1Q
REC8 DDDD	plant 4 5.2.20	16	6	29.1897	3.4681	11.1866			5	10.6784	13.191						1Q
REC8 DDDD	plant 4 5.2.20	16	7	28.716	9.05	14.0451			8	27.3475							2B
REC8 DDDD	plant 4 5.2.20	16	8	26.7424	13.2372				7	26.1973							2B
REC8 DDDD	plant 4 5.2.20	16	9	22.0866	4.5202
REC8 DDDD	plant 4 5.2.20	16	10	19.5602	0.75
REC8 DDDD	plant 4 5.2.20	16	11	23.8026	3.2742	18.0884
REC8 DDDD	plant 4 5.2.20	16	12	27.2633	5.8311
REC8 DDDD	plant 4 5.2.20	16	13	23.5294	6.2206
REC8 DDDD	plant 4 5.2.20	16	14	37.7607	18.1059
REC8 DDDD	plant 4 5.2.20	16	15	33.1414	9.8791
REC8 DDDD	plant 4 5.2.20	16	16	22.0478	5.3334
REC8 DDDD	plant 6 5.2.20	1	1	22.942	7.2426				2	14.9842				347.1625	16	1	2B
REC8 DDDD	plant 6 5.2.20	1	2	22.8565	9.3692				1	17.7517							2B
REC8 DDDD	plant 6 5.2.20	1	3	16.7514	4.7695
REC8 DDDD	plant 6 5.2.20	1	4	17.6674	2.8848
REC8 DDDD	plant 6 5.2.20	1	5	24.346	8.1531
REC8 DDDD	plant 6 5.2.20	1	6	17.804	5.7109
REC8 DDDD	plant 6 5.2.20	1	7	24.818	10.5934
REC8 DDDD	plant 6 5.2.20	1	8	26.6595	12.364
REC8 DDDD	plant 6 5.2.20	1	9	19.5782	6.542
REC8 DDDD	plant 6 5.2.20	1	10	19.9371	7.0772
REC8 DDDD	plant 6 5.2.20	1	11	27.608	7.743
REC8 DDDD	plant 6 5.2.20	1	12	26.7411	10.653
REC8 DDDD	plant 6 5.2.20	1	13	21.7497	7.0356
REC8 DDDD	plant 6 5.2.20	1	14	20.8497	6.5513
REC8 DDDD	plant 6 5.2.20	1	15	19.8202	10.2167
REC8 DDDD	plant 6 5.2.20	1	16	17.0337	1.8724
REC8 DDDD	plant 6 5.2.20	2	1	22.9164	3.0713				2	17.797				378.7654	17	2	2B
REC8 DDDD	plant 6 5.2.20	2	2	23.0847	9.4905				1	16.1295							2B
REC8 DDDD	plant 6 5.2.20	2	3	21.6297	1.8242				4	17.0797							2B
REC8 DDDD	plant 6 5.2.20	2	4	18.2211	0.7508				3	13.7483							2B
REC8 DDDD	plant 6 5.2.20	2	5	21.6884	7.6946
REC8 DDDD	plant 6 5.2.20	2	6	26.6597	10.5171
REC8 DDDD	plant 6 5.2.20	2	7	19.2819	1.3517
REC8 DDDD	plant 6 5.2.20	2	8	22.4834	0.3764	18.6196
REC8 DDDD	plant 6 5.2.20	2	9	20.5044	6.7296
REC8 DDDD	plant 6 5.2.20	2	10	24.6316	15.8022
REC8 DDDD	plant 6 5.2.20	2	11	25.4683	11.1492
REC8 DDDD	plant 6 5.2.20	2	12	26.9414	10.2452
REC8 DDDD	plant 6 5.2.20	2	13	21.0076	8.2905
REC8 DDDD	plant 6 5.2.20	2	14	29.6752	10.0356
REC8 DDDD	plant 6 5.2.20	2	15	28.9926	7.2917
REC8 DDDD	plant 6 5.2.20	2	16	25.579	7.1528
REC8 DDDD	plant 6 5.2.20	3	1	31.9061	10.533				2	29.7406				411.7382	17	3	2B
REC8 DDDD	plant 6 5.2.20	3	2	31.4266	14.3262				1	27.3556							2B
REC8 DDDD	plant 6 5.2.20	3	3	18.2426	4.2575				4	16.7054							2B
REC8 DDDD	plant 6 5.2.20	3	4	21.1199	3.0781				3	16.9027							2B
REC8 DDDD	plant 6 5.2.20	3	5	23.7939	8.6615				6	17.5335							2B
REC8 DDDD	plant 6 5.2.20	3	6	24.5623	7.1528				5	18.6804							2B
REC8 DDDD	plant 6 5.2.20	3	7	29.3736	4.8246
REC8 DDDD	plant 6 5.2.20	3	8	21.0371	4.0509
REC8 DDDD	plant 6 5.2.20	3	9	26.0037	6.5062
REC8 DDDD	plant 6 5.2.20	3	10	25.6157	1.4294
REC8 DDDD	plant 6 5.2.20	3	11	23.5419	10.5779
REC8 DDDD	plant 6 5.2.20	3	12	27.3754	12.5245
REC8 DDDD	plant 6 5.2.20	3	13	31.3794	11.8653
REC8 DDDD	plant 6 5.2.20	3	14	17.5129	7.4057
REC8 DDDD	plant 6 5.2.20	3	15	31.2916	7.9133
REC8 DDDD	plant 6 5.2.20	3	16	27.5555	0.6366	24.6532
REC8 DDDD	plant 6 5.2.20	4	1	28.0933	20.6012				2	5.6222				392.0848	17	1	2B
REC8 DDDD	plant 6 5.2.20	4	2	27.5498	17.8942				1	9.3097							2B
REC8 DDDD	plant 6 5.2.20	4	3	25.6963	8.1281
REC8 DDDD	plant 6 5.2.20	4	4	31.3572	16.6827
REC8 DDDD	plant 6 5.2.20	4	5	21.1956	3.7824
REC8 DDDD	plant 6 5.2.20	4	6	21.7319	2.636
REC8 DDDD	plant 6 5.2.20	4	7	22.2424	0.3996	21.0561
REC8 DDDD	plant 6 5.2.20	4	8	24.9799	2.3652
REC8 DDDD	plant 6 5.2.20	4	9	26.5102	13.3319
REC8 DDDD	plant 6 5.2.20	4	10	26.1031	8.4358
REC8 DDDD	plant 6 5.2.20	4	11	23.3374	6.5403
REC8 DDDD	plant 6 5.2.20	4	12	32.0571	6.2403
REC8 DDDD	plant 6 5.2.20	4	13	17.9786	8.81
REC8 DDDD	plant 6 5.2.20	4	14	21.2228	0.3367
REC8 DDDD	plant 6 5.2.20	4	15	21.428	6.8977
REC8 DDDD	plant 6 5.2.20	4	16	20.6012	4.4204
REC8 DDDD	plant 6 5.2.20	5	1	32.7204	8.9268	8.5757			2	13.0844	15.8669			433.8327	20	5	1Q
REC8 DDDD	plant 6 5.2.20	5	2	30.3091	2.2051	15.9354			1	11.3749	16.1605						1Q
REC8 DDDD	plant 6 5.2.20	5	3	26.6507	7.4068				4	24.5423							2B
REC8 DDDD	plant 6 5.2.20	5	4	27.0035	12.1968				3	25.7626							2B
REC8 DDDD	plant 6 5.2.20	5	5	28.2235	0.5311	13.731			6	21.3365							2B
REC8 DDDD	plant 6 5.2.20	5	6	26.4713	13.4737				5	20.6537							2B
REC8 DDDD	plant 6 5.2.20	5	7	30.2404	2.3468				8	18.7773							2B
REC8 DDDD	plant 6 5.2.20	5	8	29.6871	9.5363				7	20.8405							2B
REC8 DDDD	plant 6 5.2.20	5	9	23.034	5.8051
REC8 DDDD	plant 6 5.2.20	5	10	20.7929	10.2832
REC8 DDDD	plant 6 5.2.20	5	11	20.3692	8.7922
REC8 DDDD	plant 6 5.2.20	5	12	20.6152	5.777
REC8 DDDD	plant 6 5.2.20	5	13	37.5354	1.1677	16.5748
REC8 DDDD	plant 6 5.2.20	5	14	36.6105	16.3666
REC8 DDDD	plant 6 5.2.20	5	15	21.477	6.7481
REC8 DDDD	plant 6 5.2.20	5	16	22.0925	6.1321
REC8 DDDD	plant 6 5.2.20	6	1	33.543	9.9647				2	24.5412				448.4576	17	2	2B
REC8 DDDD	plant 6 5.2.20	6	2	38.5903	17.8501				1	26.2542							2B
REC8 DDDD	plant 6 5.2.20	6	3	32.5217	4.5138				4	23.4349							2B
REC8 DDDD	plant 6 5.2.20	6	4	31.2659	13.6452				3	22.6536							2B
REC8 DDDD	plant 6 5.2.20	6	5	23.3255	1.9393
REC8 DDDD	plant 6 5.2.20	6	6	26.1556	12.2972
REC8 DDDD	plant 6 5.2.20	6	7	27.8606	7.5808
REC8 DDDD	plant 6 5.2.20	6	8	26.531	1.4903
REC8 DDDD	plant 6 5.2.20	6	9	24.7721	1.1148
REC8 DDDD	plant 6 5.2.20	6	10	25.7292	1.9112	21.5933
REC8 DDDD	plant 6 5.2.20	6	11	21.4005	0.9067
REC8 DDDD	plant 6 5.2.20	6	12	28.6131	4.1316
REC8 DDDD	plant 6 5.2.20	6	13	27.4949	11.6033
REC8 DDDD	plant 6 5.2.20	6	14	31.2473	15.2643
REC8 DDDD	plant 6 5.2.20	6	15	23.6853	2.4175
REC8 DDDD	plant 6 5.2.20	6	16	25.7216	6.7186
REC8 DDDD	plant 6 5.2.20	7	1	31.9393	19.2141				2	1.5866	27.0733			466.2608	19	2	2B
REC8 DDDD	plant 6 5.2.20	7	2	33.4716	15.8406				1	2.179	26.4371						2B
REC8 DDDD	plant 6 5.2.20	7	3	27.2633	12.0044
REC8 DDDD	plant 6 5.2.20	7	4	35.9269	10.5783
REC8 DDDD	plant 6 5.2.20	7	5	31.6974	5.2055	24.3283
REC8 DDDD	plant 6 5.2.20	7	6	23.215	6.8396
REC8 DDDD	plant 6 5.2.20	7	7	20.6979	1.3849
REC8 DDDD	plant 6 5.2.20	7	8	31.4181	7.6341
REC8 DDDD	plant 6 5.2.20	7	9	34.6247	3.6297	24.737
REC8 DDDD	plant 6 5.2.20	7	10	23.1684	13.974
REC8 DDDD	plant 6 5.2.20	7	11	16.4589	3.7552
REC8 DDDD	plant 6 5.2.20	7	12	30.8143	4.8329
REC8 DDDD	plant 6 5.2.20	7	13	28.7632	2.4024
REC8 DDDD	plant 6 5.2.20	7	14	22.8316	9.3697
REC8 DDDD	plant 6 5.2.20	7	15	46.5664	4.2839	30.9798
REC8 DDDD	plant 6 5.2.20	7	16	27.4038	8.6361
REC8 DDDD	plant 6 5.2.20	8	1	36.4563	9.0696				2	34.3796				397.8627	17	2	2B
REC8 DDDD	plant 6 5.2.20	8	2	33.0189	18.6409				1	32.1652							2B
REC8 DDDD	plant 6 5.2.20	8	3	26.9881	2.2519	23.1318			4	13.7314							1Q
REC8 DDDD	plant 6 5.2.20	8	4	28.3524	5.0871				3	16.17							1Q
REC8 DDDD	plant 6 5.2.20	8	5	20.7279	3.1816
REC8 DDDD	plant 6 5.2.20	8	6	16.3425	2.4648
REC8 DDDD	plant 6 5.2.20	8	7	29.9066	14.2259
REC8 DDDD	plant 6 5.2.20	8	8	20.3818	8.0338
REC8 DDDD	plant 6 5.2.20	8	9	28.2556	8.9925
REC8 DDDD	plant 6 5.2.20	8	10	27.9518	14.9846
REC8 DDDD	plant 6 5.2.20	8	11	16.6881	9.7493
REC8 DDDD	plant 6 5.2.20	8	12	19.3567	1.9458
REC8 DDDD	plant 6 5.2.20	8	13	19.4497	3.0152
REC8 DDDD	plant 6 5.2.20	8	14	27.3922	5.9286
REC8 DDDD	plant 6 5.2.20	8	15	23.077	9.0115
REC8 DDDD	plant 6 5.2.20	8	16	23.5171	12.7588
REC8 DDDD	plant 6 5.2.20	9	1	27.7888	12.8433				2	23.4175				383.3378	16	4	2B
REC8 DDDD	plant 6 5.2.20	9	2	29.6835	2.4574				1	27.0851							2B
REC8 DDDD	plant 6 5.2.20	9	3	19.5135	4.0786				4	17.8214							2B
REC8 DDDD	plant 6 5.2.20	9	4	21.7075	4.147				3	19.398							2B
REC8 DDDD	plant 6 5.2.20	9	5	23.285	10.1917				6	20.3117							2B
REC8 DDDD	plant 6 5.2.20	9	6	24.9984	11.7096				5	23.1488							2B
REC8 DDDD	plant 6 5.2.20	9	7	28.2844	12.7883				8	20.8351							2B
REC8 DDDD	plant 6 5.2.20	9	8	31.0265	18.6046				7	24.8669							2B
REC8 DDDD	plant 6 5.2.20	9	9	27.233	9.4328
REC8 DDDD	plant 6 5.2.20	9	10	21.2359	0.3271
REC8 DDDD	plant 6 5.2.20	9	11	20.3522	2.0776
REC8 DDDD	plant 6 5.2.20	9	12	20.03	1.4563
REC8 DDDD	plant 6 5.2.20	9	13	20.3677	8.9983
REC8 DDDD	plant 6 5.2.20	9	14	26.0422	4.9806
REC8 DDDD	plant 6 5.2.20	9	15	20.9155	6.9804
REC8 DDDD	plant 6 5.2.20	9	16	20.8737	2.8565
REC8 DDDD	plant 6 5.2.20	11	1	27.4894	0.7536	25.7475			2	7.3396	8.545			408.3918	17	5	UNKNOWN
REC8 DDDD	plant 6 5.2.20	11	2	29.5798	26.3614				1	7.9634	8.038						UNKNOWN
REC8 DDDD	plant 6 5.2.20	11	3	34.6327	9.294				4	26.6015							2B
REC8 DDDD	plant 6 5.2.20	11	4	32.3111	10.5686				3	25.0843							2B
REC8 DDDD	plant 6 5.2.20	11	5	22.3112	3.3928				6	17.9112							2B
REC8 DDDD	plant 6 5.2.20	11	6	22.9234	1.1388				5	17.7172							2B
REC8 DDDD	plant 6 5.2.20	11	7	21.4323	7.6784				8	19.6056							2B
REC8 DDDD	plant 6 5.2.20	11	8	21.6968	8.838				7	20.4256							2B
REC8 DDDD	plant 6 5.2.20	11	9	25.6241	13.5171
REC8 DDDD	plant 6 5.2.20	11	10	20.7889	5.7248
REC8 DDDD	plant 6 5.2.20	11	11	23.7759	12.5441
REC8 DDDD	plant 6 5.2.20	11	12	26.6101	13.8124
REC8 DDDD	plant 6 5.2.20	11	13	23.695	16.0915
REC8 DDDD	plant 6 5.2.20	11	14	26.8038	4.5417
REC8 DDDD	plant 6 5.2.20	11	15	20.5441	9.4315
REC8 DDDD	plant 6 5.2.20	11	16	28.1732	4.1935
