# Supplementary material for: The meiotic cohesin subunit REC8 contributes to multigenic adaptive evolution of autopolyploid meiosis in Arabidopsis arenosa
Source: PLoS Genet. 2022 Jul 13;18(7):e1010304. doi: 10.1371/journal.pgen.1010304 (PMC9312919; doi:10.1371/journal.pgen.1010304)
Supplement: S4 Table — (CSV) [file pgen.1010304.s009.csv]

Image	Genotype	Plant	Rod	Bowtie	Cross	Ring	MV	UV
3xDDDD P2A11 slide10-10	3xDDDD	P2A11	2	3	5	1	2	0
3xDDDD P2A11 slide10-16	3xDDDD	P2A11	6	1	1	2	2	0
3xDDDD P2A11 slide10-21	3xDDDD	P2A11	2	5	2	2	2	2
3xDDDD P2A11 slide4-06	3xDDDD	P2A11	4	3	2	1	2	0
3xDDDD P2A11 slide4-07	3xDDDD	P2A11	4	2	2	3	1	0
3xDDDD P2A11 slide5-05	3xDDDD	P2A11	4	4	1	1	1	2
3xDDDD P2A11 slide5-06	3xDDDD	P2A11	7	1	1	4	2	2
3xDDDD P2A11 slide5-11	3xDDDD	P2A11	4	2	0	4	2	2
3xDDDD P2A11 slide5-12	3xDDDD	P2A11	5	3	1	1	4	0
3xDDDD P2A11 slide5-14	3xDDDD	P2A11	4	4	1	1	3	2
3xDDDD P2A11 slide5-15	3xDDDD	P2A11	8	5	0	1	2	0
3xDDDD P2A11 slide9-03	3xDDDD	P2A11	3	6	1	2	2	0
3xDDDD P2A11 slide9-08	3xDDDD	P2A11	5	4	4	1	2	0
3xDDDD P2A11 slide9-09	3xDDDD	P2A11	5	4	2	1	2	0
3xDDDD P2A11 slide9-10	3xDDDD	P2A11	5	4	2	2	1	0
3xDDDD P2A11 slide9-11	3xDDDD	P2A11	1	6	2	3	1	0
3xDDDD P2A11 slide9-16	3xDDDD	P2A11	1	5	4	3	1	0
3xDDDD P2B3 slide 4-02	3xDDDD	P2B3	4	5	1	2	2	4
3xDDDD P2B3 slide 4-03	3xDDDD	P2B3	5	5	1	2	1	0
3xDDDD P2B3 slide 4-07	3xDDDD	P2B3	5	5	0	5	2	0
3xDDDD P2B3 slide 4-08	3xDDDD	P2B3	8	5	0	3	2	0
3xDDDD P2B3 slide 4-11	3xDDDD	P2B3	3	2	5	4	1	0
3xDDDD P2B3 slide 4-14	3xDDDD	P2B3	3	5	3	3	1	0
3xDDDD P2B3 slide 4-18	3xDDDD	P2B3	2	5	2	3	2	0
3xDDDD P2B3 slide 4-24	3xDDDD	P2B3	2	5	1	4	2	0
3xDDDD P2B3 slide6-10	3xDDDD	P2B3	6	4	4	1	1	0
3xDDDD P2B3 slide6-14	3xDDDD	P2B3	3	6	1	4	1	2
3xDDDD P2B3 slide6-17	3xDDDD	P2B3	4	3	3	2	1	0
3xDDDD P2B3 slide6-18	3xDDDD	P2B3	6	7	1	1	2	0
3xDDDD P2B3 slide6-21	3xDDDD	P2B3	5	2	3	3	1	0
3xDDDD P2B3 slide6-22	3xDDDD	P2B3	3	7	4	1	4	0
3xDDDD P2B3 slide6-24	3xDDDD	P2B3	7	5	1	2	0	0
3xDDDD P2B3 slide9-02	3xDDDD	P2B3	5	4	2	3	3	0
3xDDDD P2B3 slide9-04	3xDDDD	P2B3	5	2	2	4	3	0
3xDDDD P2B3 slide9-06	3xDDDD	P2B3	2	4	9	1	3	0
3xDDDD P2B3 slide9-07	3xDDDD	P2B3	5	6	1	3	1	2
3xDDDD P2B3 slide9-08	3xDDDD	P2B3	7	4	1	1	2	2
3xDDDD P2B3 slide9-09	3xDDDD	P2B3	5	4	0	4	2	4
3xDDDD P2B3 slide9-10	3xDDDD	P2B3	2	3	3	6	4	0
3xDDDD P2B3 slide9-17	3xDDDD	P2B3	8	2	2	4	2	0
3xDDDD P2F4 slide10-02	3xDDDD	P2F4	3	3	3	2	2	4
3xDDDD P2F4 slide10-03	3xDDDD	P2F4	1	6	2	5	3	0
3xDDDD P2F4 slide10-04	3xDDDD	P2F4	4	6	2	2	3	0
3xDDDD P2F4 slide10-06	3xDDDD	P2F4	3	7	4	2	0	0
3xDDDD P2F4 slide10-07	3xDDDD	P2F4	6	7	0	1	1	0
3xDDDD P2F4 slide10-08	3xDDDD	P2F4	6	4	2	4	1	0
3xDDDD P2F4 slide10-16	3xDDDD	P2F4	8	3	2	1	2	0
3xDDDD P2F4 slide10-18	3xDDDD	P2F4	8	2	3	1	3	0
3xDDDD P2F4 slide10-20	3xDDDD	P2F4	4	9	0	1	2	0
3xDDDD P2F4 slide10-21	3xDDDD	P2F4	4	7	0	4	2	0
3xDDDD P2F4 slide10-23	3xDDDD	P2F4	5	4	2	4	3	0
3xDDDD P2F4 slide13	3xDDDD	P2F4	5	9	0	0	1	0
3xDDDD P2F4 slide13-02	3xDDDD	P2F4	2	5	3	4	1	0
3xDDDD P2F4 slide13-05	3xDDDD	P2F4	6	1	2	3	2	0
3xDDDD P2F4 slide13-06	3xDDDD	P2F4	1	5	3	1	2	0
3xDDDD P2F4 slide13-07	3xDDDD	P2F4	1	7	4	1	2	2
3xDDDD P2F4 slide13-10	3xDDDD	P2F4	4	5	3	2	3	0
3xDDDD P2F4 slide13-11	3xDDDD	P2F4	3	5	1	2	2	0
3xDDDD P2F4 slide13-14	3xDDDD	P2F4	2	5	3	0	2	2
3xDDDD P2F4 slide13-15	3xDDDD	P2F4	4	5	1	5	4	2
3xDDDD P2G2 slide6-03	3xDDDD	P2G2	5	6	3	2	1	0
3xDDDD P2G2 slide6-06	3xDDDD	P2G2	7	5	1	1	1	0
3xDDDD P2G2 slide6-07	3xDDDD	P2G2	5	2	3	2	0	4
3xDDDD P2G2 slide6-08	3xDDDD	P2G2	5	5	3	2	1	2
3xDDDD P2G2 slide6-09	3xDDDD	P2G2	4	4	4	4	1	0
3xDDDD P2G2 slide6-12	3xDDDD	P2G2	8	2	2	2	1	0
3xDDDD P2G2 slide6-13	3xDDDD	P2G2	3	7	0	2	2	0
3xDDDD P2G2 slide6-15	3xDDDD	P2G2	4	6	2	2	2	2
3xDDDD P2G2 slide6-17	3xDDDD	P2G2	5	5	4	2	2	2
3xDDDD P2G2 slide6-18	3xDDDD	P2G2	10	2	1	3	0	0
3xDDDD P2G2 slide6-20	3xDDDD	P2G2	4	4	3	3	0	2
3xDDDD P2G2 slide6-22	3xDDDD	P2G2	8	5	1	1	1	0
3xDDDD P2G2 slide9-03	3xDDDD	P2G2	0	8	5	1	0	0
3xDDDD P2G2 slide9-07	3xDDDD	P2G2	7	6	3	0	3	0
3xDDDD P2G2 slide9-08	3xDDDD	P2G2	2	7	5	1	1	0
3xDDDD P2G2 slide9-10	3xDDDD	P2G2	3	7	4	1	2	0
3xDDDD P2G2 slide9-11	3xDDDD	P2G2	6	7	1	2	1	0
3xDDDD P2G2 slide9-12	3xDDDD	P2G2	5	6	3	2	2	0
3xDDDD P2G2 slide9-14	3xDDDD	P2G2	3	5	6	2	3	0
3xDDDD P2G2 slide9-15	3xDDDD	P2G2	4	3	5	2	3	2
3xDDDD P2G2 slide9-16	3xDDDD	P2G2	4	7	4	1	0	0
3xDDDD P2G2 slide9-17	3xDDDD	P2G2	2	8	4	0	2	2
3xDDDD P2G2 slide9-19	3xDDDD	P2G2	2	8	3	1	1	0
3xDDDD P2G2 slide9-22	3xDDDD	P2G2	5	8	2	1	2	0
3xDDDD P2G5 slide6-02	3xDDDD	P2G5	3	3	2	2	1	4
3xDDDD P2G5 slide6-03	3xDDDD	P2G5	8	3	2	1	1	0
3xDDDD P2G5 slide6-06	3xDDDD	P2G5	3	7	3	1	3	0
3xDDDD P2G5 slide6-07	3xDDDD	P2G5	2	5	3	1	1	0
3xDDDD P2G5 slide6-12	3xDDDD	P2G5	6	4	0	3	1	2
3xDDDD P2G5 slide6-15	3xDDDD	P2G5	7	2	2	3	2	0
3xDDDD P2G5 slide6-16	3xDDDD	P2G5	5	6	1	1	3	0
3xDDDD P2G5 slide6-17	3xDDDD	P2G5	8	1	0	1	3	0
3xDDDD P2G5 slide7-07	3xDDDD	P2G5	4	4	2	6	0	2
3xDDDD P2G5 slide7-10	3xDDDD	P2G5	3	4	5	2	2	2
3xDDDD P2G5 slide7-11	3xDDDD	P2G5	4	7	2	1	1	4
3xDDDD P2G5 slide7-13	3xDDDD	P2G5	6	5	2	3	0	0
3xDDDD P2G5 slide7-21	3xDDDD	P2G5	1	9	1	3	0	4
3xDDDD P2G5 slide7-25	3xDDDD	P2G5	2	6	5	3	2	0
3xDDDD P2G5 slide7-26	3xDDDD	P2G5	6	2	2	3	2	6
3xDDDD P2G5 slide7-29	3xDDDD	P2G5	4	7	3	2	1	0
3xDDDD P2G5 slide8-02	3xDDDD	P2G5	0	6	3	2	2	2
3xDDDD P2G5 slide8-08	3xDDDD	P2G5	6	5	1	3	2	2
3xDDDD P2G5 slide8-11	3xDDDD	P2G5	4	4	1	3	2	0
3xDDDD P2G5 slide8-16	3xDDDD	P2G5	5	5	0	2	2	0
3xDDDD P2G5 slide8-18	3xDDDD	P2G5	1	9	2	1	2	0
3xDDDD P2G5 slide8-19	3xDDDD	P2G5	3	7	2	2	2	0
3xDDDD P2G5 slide8-20	3xDDDD	P2G5	5	6	0	0	3	0
3xDDDD P2G5 slide8-22	3xDDDD	P2G5	2	5	6	1	4	0
3xTTTT P1D1 slide11	3xTTTT	P1D1	4	3	4	3	1	0
3xTTTT P1D1 slide11-06	3xTTTT	P1D1	4	6	2	3	0	2
3xTTTT P1D1 slide11-07	3xTTTT	P1D1	5	4	1	5	2	0
3xTTTT P1D1 slide11-08	3xTTTT	P1D1	4	5	0	4	0	4
3xTTTT P1D1 slide11-10	3xTTTT	P1D1	4	4	2	5	3	0
3xTTTT P1D1 slide11-14	3xTTTT	P1D1	4	7	2	3	1	0
3xTTTT P1D1 slide11-19	3xTTTT	P1D1	4	6	2	3	1	0
3xTTTT P1D1 slide11-21	3xTTTT	P1D1	5	5	1	4	1	0
3xTTTT P1D1 slide11-22	3xTTTT	P1D1	5	4	2	4	1	2
3xTTTT P1D1 slide12-02	3xTTTT	P1D1	1	7	3	0		0
3xTTTT P1D1 slide12-03	3xTTTT	P1D1	1	2	4	6	2	4
3xTTTT P1D1 slide12-05	3xTTTT	P1D1	3	4	3	2	2	0
3xTTTT P1D1 slide12-06	3xTTTT	P1D1	3	7	3	1	1	2
3xTTTT P1D1 slide12-07	3xTTTT	P1D1	6	4	2	2	3	0
3xTTTT P1D1 slide12-09	3xTTTT	P1D1	5	3	4	4	1	0
3xTTTT P1D1 slide12-12	3xTTTT	P1D1	2	5	1	2	2	0
3xTTTT P1D1 slide12-13	3xTTTT	P1D1	0	5	6	2	1	0
3xTTTT P1D1 slide12-14	3xTTTT	P1D1	4	7	4	0	0	0
3xTTTT P1D1 slide13	3xTTTT	P1D1	1	6	3	1	2	0
3xTTTT P1D1 slide13-09	3xTTTT	P1D1	2	6	4	2	2	0
3xTTTT P1D1 slide13-16	3xTTTT	P1D1	4	5	1	2	1	0
3xTTTT P1D1 slide13-21	3xTTTT	P1D1	3	5	1	2	1	0
3xTTTT P1D2 slide13	3xTTTT	P1D2	3	5	1	2	1	6
3xTTTT P1D2 slide13-02	3xTTTT	P1D2	5	7	1	2	0	2
3xTTTT P1D2 slide13-03	3xTTTT	P1D2	2	5	3	2	2	0
3xTTTT P1D2 slide13-05	3xTTTT	P1D2	3	8	0	3	2	0
3xTTTT P1D2 slide13-06	3xTTTT	P1D2	5	6	1	2	2	2
3xTTTT P1D2 slide13-13	3xTTTT	P1D2	7	4	2	2	1	0
3xTTTT P1D2 slide13-14	3xTTTT	P1D2	3	5	3	0	3	0
3xTTTT P1D2 slide13-15	3xTTTT	P1D2	2	6	1	2	1	6
3xTTTT P1D2 slide13-18	3xTTTT	P1D2	2	8	4	1	1	0
3xTTTT P1D2 slide13-20	3xTTTT	P1D2	2	9	1	1	2	1
3xTTTT P1D2 slide13-22	3xTTTT	P1D2	5	5	3	2	4	0
3xTTTT P1D2 slide13-24	3xTTTT	P1D2	6	5	2	1	1	0
3xTTTT P1D2 slide13-28	3xTTTT	P1D2	4	7	2	1	0	2
3xTTTT P1D2 slide13-29	3xTTTT	P1D2	3	6	3	2	1	2
3xTTTT P1D2 slide7	3xTTTT	P1D2	2	6	3	3	1	0
3xTTTT P1D2 slide7-03	3xTTTT	P1D2	3	4	2	5	1	0
3xTTTT P1D2 slide7-04	3xTTTT	P1D2	2	4	3	1	1	2
3xTTTT P1D2 slide7-06	3xTTTT	P1D2	5	5	3	1	1	0
3xTTTT P1D2 slide7-08	3xTTTT	P1D2	3	5	2	4	2	0
3xTTTT P1D2 slide7-09	3xTTTT	P1D2	7	5	1	3	2	0
3xTTTT P1D2 slide7-14	3xTTTT	P1D2	4	4	1	3	0	0
3xTTTT P1D2 slide7-15	3xTTTT	P1D2	7	3	2	2	2	0
3xTTTT P1D2 slide7-16	3xTTTT	P1D2	5	6	2	1	2	0
3xTTTT P1D2 slide7-18	3xTTTT	P1D2	3	5	1	4	1	0
3xTTTT P1D2 slide7-19	3xTTTT	P1D2	4	5	4	0	4	4
3xTTTT P1D2 slide7-20	3xTTTT	P1D2	6	6	2	2	0	0
3xTTTT P1D6 slide10	3xTTTT	P1D6	4	4	3	2	2	2
3xTTTT P1D6 slide10-04	3xTTTT	P1D6	3	8	2	2	0	2
3xTTTT P1D6 slide10-06	3xTTTT	P1D6	6	7	2	0	1	0
3xTTTT P1D6 slide10-07	3xTTTT	P1D6	5	8	1	2	3	0
3xTTTT P1D6 slide10-09	3xTTTT	P1D6	6	6	2	2	1	0
3xTTTT P1D6 slide10-17	3xTTTT	P1D6	8	7	0	0	0	2
3xTTTT P1D6 slide10-18	3xTTTT	P1D6	6	6	0	2	1	0
3xTTTT P1D6 slide10-20	3xTTTT	P1D6	8	3	0	4	1	0
3xTTTT P1D6 slide10-21	3xTTTT	P1D6	5	8	2	1	0	2
3xTTTT P1D6 slide10-22	3xTTTT	P1D6	7	4	1	2	2	0
3xTTTT P1D6 slide10-23	3xTTTT	P1D6	8	2	1	1	0	6
3xTTTT P1D6 slide10-24	3xTTTT	P1D6	6	4	2	1	1	0
3xTTTT P1D6 slide10-25	3xTTTT	P1D6	5	5	2	2	0	0
3xTTTT P1D6 slide10-27	3xTTTT	P1D6	7	4	0	1	0	4
3xTTTT P1D6 slide12-01	3xTTTT	P1D6	5	7	2	0	1	2
3xTTTT P1D6 slide12-02	3xTTTT	P1D6	3	7	2	4	1	0
3xTTTT P1D6 slide12-04	3xTTTT	P1D6	3	7	1	2	2	0
3xTTTT P1D6 slide12-05	3xTTTT	P1D6	4	6	0	2	1	6
3xTTTT P1D6 slide12-07	3xTTTT	P1D6	7	5	3	0	1	2
3xTTTT P1D6 slide12-09	3xTTTT	P1D6	4	7	2	3	1	0
3xTTTT P1D6 slide12-10	3xTTTT	P1D6	2	8	4	0	0	2
3xTTTT P1D6 slide12-11	3xTTTT	P1D6	4	6	3	2	1	0
3xTTTT P1D6 slide12-14	3xTTTT	P1D6	7	4	0	1	2	0
3xTTTT P1D6 slide12-15	3xTTTT	P1D6	4	2	8	0	3	2
3xTTTT P1D6 slide12-20	3xTTTT	P1D6	5	4	4	0	1	4
3xTTTT P1D6 slide12-21	3xTTTT	P1D6	2	8	4	2	1	0
3xTTTT P1D6 slide12-25	3xTTTT	P1D6	5	6	0	2	0	6
3xTTTT P1D7 slide6-03	3xTTTT	P1D7	6	5	0	3	1	2
3xTTTT P1D7 slide6-05	3xTTTT	P1D7	3	6	2	2	2	0
3xTTTT P1D7 slide6-06	3xTTTT	P1D7	4	7	1	0	0	6
3xTTTT P1D7 slide6-07	3xTTTT	P1D7	3	11	0	1	0	2
3xTTTT P1D7 slide6-08	3xTTTT	P1D7	4	5	3	2	1	0
3xTTTT P1D7 slide6-09	3xTTTT	P1D7	5	4	3	3	1	0
3xTTTT P1D7 slide6-12	3xTTTT	P1D7	6	3	2	0	1	6
3xTTTT P1D7 slide6-16	3xTTTT	P1D7	7	4	3	0	0	4
3xTTTT P1D7 slide6-18	3xTTTT	P1D7	7	1	1	1	2	6
3xTTTT P1D7 slide6-20	3xTTTT	P1D7	7	4	0	3	0	2
3xTTTT P1D7 slide6-21	3xTTTT	P1D7	4	6	3	1	2	0
3xTTTT P1D7 slide6-22	3xTTTT	P1D7	4	5	1	0	1	0
3xTTTT P1D7 slide6-25	3xTTTT	P1D7	2	10	2	1	1	0
3xTTTT P1D7 slide6-32	3xTTTT	P1D7	4	7	3	0	1	2
3xTTTT P1D7 slide7	3xTTTT	P1D7	2	5	5	4	4	0
3xTTTT P1D7 slide7-02	3xTTTT	P1D7	2	6	2	2	0	8
3xTTTT P1D7 slide7-04	3xTTTT	P1D7	5	3	3	1	2	5
3xTTTT P1D7 slide7-05	3xTTTT	P1D7	4	6	2	1	1	0
3xTTTT P1D7 slide7-08	3xTTTT	P1D7	4	5	3	3	0	2
3xTTTT P1D7 slide7-12	3xTTTT	P1D7	6	3	5	0	3	0
3xTTTT P1D7 slide7-13	3xTTTT	P1D7	3	7	1	3	0	0
3xTTTT P1D7 slide7-15	3xTTTT	P1D7	5	8	0	1	1	2
3xTTTT P1D7 slide7-16	3xTTTT	P1D7	5	4	4	1	1	0
3xTTTT P1D7 slide7-18	3xTTTT	P1D7	4	3	1	2	1	10
3xTTTT P1D7 slide7-19	3xTTTT	P1D7	5	6	1	1	1	0
3xTTTT P1D7 slide7-20	3xTTTT	P1D7	3	8	2	1	1	2
3xTTTT P1D7 slide7-21	3xTTTT	P1D7	3	8	2	3	1	0
