# Supplementary material for: The meiotic cohesin subunit REC8 contributes to multigenic adaptive evolution of autopolyploid meiosis in Arabidopsis arenosa
Source: PLoS Genet. 2022 Jul 13;18(7):e1010304. doi: 10.1371/journal.pgen.1010304 (PMC9312919; doi:10.1371/journal.pgen.1010304)
Supplement: S5 Table — (CSV) [file pgen.1010304.s010.csv]

Genotype	Plant	Image	Arbitrary_bivalent_number	SC_length	inter_CO_distance1	inter_CO_distance2	inter_CO_distance3	inter_CO_distance4	SPS_partner_bivalent	inter_SPS_distance1	inter_SPS_distance2	inter_SPS_distance3	inter_SPS_distance4	Total_SC_per_cell	COs_per_cell	SPS_per_]cell	Outcome
RAA TTT	P1-A6	2	1	17.748	1.8522				2	9.9327				319.0536	16	1	1T1U
RAA TTT	P1-A6	2	2	18.113	16.3756				1	10.1602							1T1U
RAA TTT	P1-A6	2	3	26.7289	7.5346
RAA TTT	P1-A6	2	4	24.5212	1.4755
RAA TTT	P1-A6	2	5	17.4995	5.4805
RAA TTT	P1-A6	2	6	18.1144	7.8041
RAA TTT	P1-A6	2	7	16.7269	3.2153
RAA TTT	P1-A6	2	8	17.2288	6.7093
RAA TTT	P1-A6	2	9	18.0354	5.0219
RAA TTT	P1-A6	2	10	18.0134	8.6948
RAA TTT	P1-A6	2	11	21.5946	7.119
RAA TTT	P1-A6	2	12	22.323	10.2121
RAA TTT	P1-A6	2	13	20.6241	7.9033
RAA TTT	P1-A6	2	14	20.2916	1.3509
RAA TTT	P1-A6	2	15	20.1687	1.0362
RAA TTT	P1-A6	2	16	21.3221	11.3197
RAA TTT	P1-A6	3	1	22.8109	8.9963				2	13.4487				362.9935	18	4	2B
RAA TTT	P1-A6	3	2	24.5954	1.1604				1	14.099							2B
RAA TTT	P1-A6	3	3	30.4675	11.4846				4	20.9937							1Q
RAA TTT	P1-A6	3	4	25.855	0.4722	23.1205			3	16.9108							1Q
RAA TTT	P1-A6	3	5	25.2562	1.4237	12.4256			6	6.8455							1Q
RAA TTT	P1-A6	3	6	25.6943	14.8529				5	6.7126							1Q
RAA TTT	P1-A6	3	7	18.1513	3.0925				8	7.4561							2B
RAA TTT	P1-A6	3	8	18.3341	5.6036				7	10.6148							2B
RAA TTT	P1-A6	3	9	21.0945	4.1384
RAA TTT	P1-A6	3	10	17.5384	5.8452
RAA TTT	P1-A6	3	11	20.5095	2.4336
RAA TTT	P1-A6	3	12	30.139	3.4513
RAA TTT	P1-A6	3	13	27.2613	11.8922
RAA TTT	P1-A6	3	14	17.6336	3.281
RAA TTT	P1-A6	3	15	17.7898	6.401
RAA TTT	P1-A6	3	16	19.8627	0.7239
RAA TTT	P1-A6	4	1	24.7109	2.1847				2	13.7103				339.8353	17	2	1Q
RAA TTT	P1-A6	4	2	25.425	2.7691	19.975			1	13.7364							1Q
RAA TTT	P1-A6	4	3	17.493	0.2477				4	11.7061							2B
RAA TTT	P1-A6	4	4	16.2998	3.5891				3	10.4978							2B
RAA TTT	P1-A6	4	5	20.2444	8.2595
RAA TTT	P1-A6	4	6	18.7538	9.8766
RAA TTT	P1-A6	4	7	19.1718	8.4167
RAA TTT	P1-A6	4	8	18.2866	5.9572
RAA TTT	P1-A6	4	9	19.1172	2.9795
RAA TTT	P1-A6	4	10	17.0444	5.3072
RAA TTT	P1-A6	4	11	23.0054	10.2069
RAA TTT	P1-A6	4	12	21.9652	2.7759
RAA TTT	P1-A6	4	13	22.5982	10.9471
RAA TTT	P1-A6	4	14	28.0579	6.1734
RAA TTT	P1-A6	4	15	24.0298	10.1037
RAA TTT	P1-A6	4	16	23.6319	10.9106
RAA TTT	P1-A6	5	1	23.1868	10.6516				2	2.7125	16.6332			323.7264	16	2	2B
RAA TTT	P1-A6	5	2	24.4048	15.7325				1	2.1145	17.6863						2B
RAA TTT	P1-A6	5	3	21.6713	4.4493
RAA TTT	P1-A6	5	4	18.2865	8.4231
RAA TTT	P1-A6	5	5	20.0601	5.8198
RAA TTT	P1-A6	5	6	20.3455	6.5944
RAA TTT	P1-A6	5	7	15.945	9.2593
RAA TTT	P1-A6	5	8	17.2818	5.1291
RAA TTT	P1-A6	5	9	24.9366	14.691
RAA TTT	P1-A6	5	10	14.4906	2.1612
RAA TTT	P1-A6	5	11	22.5845	12.7982
RAA TTT	P1-A6	5	12	21.3035	0.746
RAA TTT	P1-A6	5	13	23.4252	7.9272
RAA TTT	P1-A6	5	14	20.4643	3.0806
RAA TTT	P1-A6	5	15	17.8354	0.4626
RAA TTT	P1-A6	5	16	17.5045	1.7068
RAA TTT	P1-A6	6	1	23.0261	10.7321									429.2821	15	0
RAA TTT	P1-A6	6	2	21.45	8.8956
RAA TTT	P1-A6	6	3	22.2692	1.3004
RAA TTT	P1-A6	6	4	21.5133
RAA TTT	P1-A6	6	5	23.5106	8.9169
RAA TTT	P1-A6	6	6	28.2775	7.4962
RAA TTT	P1-A6	6	7	30.1254	9.1046
RAA TTT	P1-A6	6	8	37.1254	15.1218
RAA TTT	P1-A6	6	9	38.302	15.5472
RAA TTT	P1-A6	6	10	27.3161	9.5428
RAA TTT	P1-A6	6	11	24.0464	10.59
RAA TTT	P1-A6	6	12	26.1108	13.2435
RAA TTT	P1-A6	6	13	29.3742	6.6518
RAA TTT	P1-A6	6	14	22.9362	0.4954
RAA TTT	P1-A6	6	15	26.0403	13.2849
RAA TTT	P1-A6	6	16	27.8586	8.2032
RAA TTT	P1-A6	7	1	29.3436	8.5001				2	22.7576				354.4306	16	2	2B
RAA TTT	P1-A6	7	2	29.9103	5.9744				1	24.1618							2B
RAA TTT	P1-A6	7	3	22.762	7.0442				4	20.0278							2B
RAA TTT	P1-A6	7	4	23.5691	6.7225				3	19.5418							2B
RAA TTT	P1-A6	7	5	19.2272	9.3266
RAA TTT	P1-A6	7	6	16.5638	1.3094
RAA TTT	P1-A6	7	7	21.9079	5.8341
RAA TTT	P1-A6	7	8	21.913	6.8148
RAA TTT	P1-A6	7	9	17.8746	7.755
RAA TTT	P1-A6	7	10	22.3757	5.1514
RAA TTT	P1-A6	7	11	17.5569	1.8016
RAA TTT	P1-A6	7	12	18.8466	8.0837
RAA TTT	P1-A6	7	13	24.8893	12.6967
RAA TTT	P1-A6	7	14	26.6281	4.6399
RAA TTT	P1-A6	7	15	16.5842	1.238
RAA TTT	P1-A6	7	16	24.4783	11.2389
RAA TTT	P1-A6	8	1	24.4906	11.0919				2	2.7014				330.6269	21	3	2B
RAA TTT	P1-A6	8	2	23.6776	11.0182				1	2.1887							2B
RAA TTT	P1-A6	8	3	16.7376	13.8903				4	4.3218							2B
RAA TTT	P1-A6	8	4	17.8042	14.0219				3	4.3767							2B
RAA TTT	P1-A6	8	5	19.5988	1.7794	17.7875			6	6.2356							1Q
RAA TTT	P1-A6	8	6	22.2171	1.7012	19.9256			5	6.743							1Q
RAA TTT	P1-A6	8	7	21.2521	11.0583
RAA TTT	P1-A6	8	8	27.3784	9.8097	13.9404
RAA TTT	P1-A6	8	9	26.2604	4.2203	11.822
RAA TTT	P1-A6	8	10	18.3084	1.8003
RAA TTT	P1-A6	8	11	18.7654	2.9899
RAA TTT	P1-A6	8	12	17.4194	3.7105
RAA TTT	P1-A6	8	13	17.5625	3.713
RAA TTT	P1-A6	8	14	19.2187	6.2485
RAA TTT	P1-A6	8	15	23.6544	5.0885	13.8234
RAA TTT	P1-A6	8	16	16.2813	6.9862
RAA TTT	P1-A6	10.1	1	29.174	10.0173	17.4923			2	6.5784				383.3492	19	3	2B
RAA TTT	P1-A6	10.1	2	28.8391	15.0192				1	6.8994							2B
RAA TTT	P1-A6	10.1	3	26.4003	9.0248				4	3.7779							2B
RAA TTT	P1-A6	10.1	4	24.9482	12.6928				3	4.2419							2B
RAA TTT	P1-A6	10.1	5	26.0102	25.1857				6	10.1437							1Q
RAA TTT	P1-A6	10.1	6	25.9603	0.6817	21.8873			5	9.3797							1Q
RAA TTT	P1-A6	10.1	7	24.1399	4.1039
RAA TTT	P1-A6	10.1	8	19.8392	6.3564
RAA TTT	P1-A6	10.1	9	25.8107	1.0779
RAA TTT	P1-A6	10.1	10	26.5209	12.9161
RAA TTT	P1-A6	10.1	11	21.6969	4.8514
RAA TTT	P1-A6	10.1	12	20.9915	5.5523
RAA TTT	P1-A6	10.1	13	19.7869	5.3778
RAA TTT	P1-A6	10.1	14	18.7825	3.9791
RAA TTT	P1-A6	10.1	15	21.7992	0.5694	18.3774
RAA TTT	P1-A6	10.1	16	22.6494	9.1486
RAA TTT	P1-A6	10.2	1	27.7369	1.9379									358.5409	17	0
RAA TTT	P1-A6	10.2	2	18.4397	9.0555
RAA TTT	P1-A6	10.2	3	25.6355	6.7705
RAA TTT	P1-A6	10.2	4	19.1794	7.4467
RAA TTT	P1-A6	10.2	5	19.6082	0.2778
RAA TTT	P1-A6	10.2	6	25.3698	23.5972
RAA TTT	P1-A6	10.2	7	20.5744	7.0695
RAA TTT	P1-A6	10.2	8	22.9471	2.5807
RAA TTT	P1-A6	10.2	9	21.5942	2.4676
RAA TTT	P1-A6	10.2	10	19.8432	3.3708
RAA TTT	P1-A6	10.2	11	29.6635	2.0637	23.5824
RAA TTT	P1-A6	10.2	12	19.7538	0.6213
RAA TTT	P1-A6	10.2	13	23.6627	11.0994
RAA TTT	P1-A6	10.2	14	25.856	9.0796
RAA TTT	P1-A6	10.2	15	20.9666	11.4771
RAA TTT	P1-A6	10.2	16	17.7099	1.9577
RAA TTT	P1-A6	11.1	1	32.5694	1.6932	26.5716			2	14.649				391.6888	18	1	2B
RAA TTT	P1-A6	11.1	2	32.2368	4.9381	21.728			1	14.5907							2B
RAA TTT	P1-A6	11.1	3	24.5599	9.7439
RAA TTT	P1-A6	11.1	4	23.1868	11.772
RAA TTT	P1-A6	11.1	5	20.4831	0.9019
RAA TTT	P1-A6	11.1	6	26.383	14.3825
RAA TTT	P1-A6	11.1	7	27.9495	10.0731
RAA TTT	P1-A6	11.1	8	21.7546	2.5838
RAA TTT	P1-A6	11.1	9	20.8398	8.2929
RAA TTT	P1-A6	11.1	10	20.5404	1.7253
RAA TTT	P1-A6	11.1	11	26.7618	10.0943
RAA TTT	P1-A6	11.1	12	24.4351	10.6838
RAA TTT	P1-A6	11.1	13	27.4947	9.2355
RAA TTT	P1-A6	11.1	14	18.8712	2.7167
RAA TTT	P1-A6	11.1	15	20.7884	2.0441
RAA TTT	P1-A6	11.1	16	22.8343	5.5633
RAA TTT	P1-A6	11.2	1	17.1082	12.9949				2	2.8604				354.7085	16	2	2B
RAA TTT	P1-A6	11.2	2	18.15	15.6666				1	2.5201							2B
RAA TTT	P1-A6	11.2	3	23.1961	17.064				4	5.1086							2B
RAA TTT	P1-A6	11.2	4	26.4301	15.5829				3	5.9109							2B
RAA TTT	P1-A6	11.2	5	30.8045	7.3367
RAA TTT	P1-A6	11.2	6	20.2764	7.9648
RAA TTT	P1-A6	11.2	7	18.7431	8.9656
RAA TTT	P1-A6	11.2	8	21.5657	9.0903
RAA TTT	P1-A6	11.2	9	21.8113	9.2416
RAA TTT	P1-A6	11.2	10	17.9205	7.6773
RAA TTT	P1-A6	11.2	11	22.2728	6.9493
RAA TTT	P1-A6	11.2	12	20.1725	10.1929
RAA TTT	P1-A6	11.2	13	29.7632	9.4972
RAA TTT	P1-A6	11.2	14	23.8769	11.9546
RAA TTT	P1-A6	11.2	15	20.9152	12.3941
RAA TTT	P1-A6	11.2	16	21.702	10.1504
RAA TTT	P1-A1	1	1	27.2206	26.2907				2	7.1581				398.3415	16	2	2B
RAA TTT	P1-A1	1	2	26.3023	22.557				1	7.0904							2B
RAA TTT	P1-A1	1	3	21.9598	19.8162				4	5.3917							2B
RAA TTT	P1-A1	1	4	21.8416	18.8304				3	4.9322							2B
RAA TTT	P1-A1	1	5	26.5751	6.4065
RAA TTT	P1-A1	1	6	23.3841	6.7603
RAA TTT	P1-A1	1	7	23.8791	6.2799
RAA TTT	P1-A1	1	8	22.0361	11.296
RAA TTT	P1-A1	1	9	25.9465	10.1162
RAA TTT	P1-A1	1	10	33.9987	4.9757
RAA TTT	P1-A1	1	11	26.9647	4.9561
RAA TTT	P1-A1	1	12	26.4804	6.9547
RAA TTT	P1-A1	1	13	23.9353	2.06
RAA TTT	P1-A1	1	14	16.5953	2.024
RAA TTT	P1-A1	1	15	32.8964	15.6283
RAA TTT	P1-A1	1	16	18.3255	7.1516
RAA TTT	P1-A1	2	1	31.2675	24.7782				2	4.8998				490.758	17	1	2B
RAA TTT	P1-A1	2	2	30.0006	17.2075				1	5.451							2B
RAA TTT	P1-A1	2	3	32.7759	16.1258
RAA TTT	P1-A1	2	4	24.8251	2.7456
RAA TTT	P1-A1	2	5	31.9093	0.6117	24.7642
RAA TTT	P1-A1	2	6	35.4098	14.301
RAA TTT	P1-A1	2	7	23.5099	5.1282
RAA TTT	P1-A1	2	8	42.9571	22.7082
RAA TTT	P1-A1	2	9	26.5302	11.4526
RAA TTT	P1-A1	2	10	33.7775	18.3199
RAA TTT	P1-A1	2	11	36.8691	14.6721
RAA TTT	P1-A1	2	12	23.6621	11.692
RAA TTT	P1-A1	2	13	22.5776	3.7346
RAA TTT	P1-A1	2	14	35.2862	14.6459
RAA TTT	P1-A1	2	15	32.8716	10.5511
RAA TTT	P1-A1	2	16	26.5285	12.3708
RAA TTT	P1-A1	5	1	21.7275	17.1299				2	5.3246				411.606	17	1	2B
RAA TTT	P1-A1	5	2	21.1614	19.3099				1	4.4338							2B
RAA TTT	P1-A1	5	3	28.7462	12.2491
RAA TTT	P1-A1	5	4	21.9207	11.2648
RAA TTT	P1-A1	5	5	25.7784	14.1732
RAA TTT	P1-A1	5	6	26.2729	7.5421
RAA TTT	P1-A1	5	7	32.0978	9.1771
RAA TTT	P1-A1	5	8	23.2826	11.7425
RAA TTT	P1-A1	5	9	29.3087	10.3435
RAA TTT	P1-A1	5	10	24.978	9.6762
RAA TTT	P1-A1	5	11	20.862	2.109
RAA TTT	P1-A1	5	12	25.9297	8.3531
RAA TTT	P1-A1	5	13	34.9759	4.1625
RAA TTT	P1-A1	5	14	23.603	1.043
RAA TTT	P1-A1	5	15	21.4525	1.1893	18.7238
RAA TTT	P1-A1	5	16	29.5087	16.1498
RAA TTT	P1-A1	7	1	29.529	28.0558				2	9.7978				410.9683	18	2	2B
RAA TTT	P1-A1	7	2	28.2773	13.9705				1	10.8236							2B
RAA TTT	P1-A1	7	3	22.7673	14.2932				4	6.5202							2B
RAA TTT	P1-A1	7	4	24.0756	23.3482				3	7.183							2B
RAA TTT	P1-A1	7	5	28.3226	3.1452
RAA TTT	P1-A1	7	6	21.6888	9.298
RAA TTT	P1-A1	7	7	24.5218	9.8084
RAA TTT	P1-A1	7	8	21.068	9.6921
RAA TTT	P1-A1	7	9	34.6092	18.1362
RAA TTT	P1-A1	7	10	30.195	10.3317
RAA TTT	P1-A1	7	11	25.7314	1.0869
RAA TTT	P1-A1	7	12	20.3477	4.8511
RAA TTT	P1-A1	7	13	28.0609	8.6442	3.9476
RAA TTT	P1-A1	7	14	23.893	1.1553
RAA TTT	P1-A1	7	15	25.1329	0.6967	22.2648
RAA TTT	P1-A1	7	16	22.7478	11.7418
RAA TTT	P1-A1	14	1	21.3244	16.5107				2	6.6236				405.8478	18	3	2B
RAA TTT	P1-A1	14	2	25.8877	22.4975				1	5.9641							2B
RAA TTT	P1-A1	14	3	36.6031	6.0905	29.9259			4	12.4474							1Q
RAA TTT	P1-A1	14	4	32.1776	0.3203	17.4387			3	11.3							1Q
RAA TTT	P1-A1	14	5	27.7169	26.6256				6	0.6871							2B
RAA TTT	P1-A1	14	6	31.0918	29.7661				5	0.8225							2B
RAA TTT	P1-A1	14	7	21.8267	10.5871
RAA TTT	P1-A1	14	8	21.8193	9.4437
RAA TTT	P1-A1	14	9	20.9257	2.7785
RAA TTT	P1-A1	14	10	28.8661	10.6018
RAA TTT	P1-A1	14	11	23.6047	13.8403
RAA TTT	P1-A1	14	12	19.8409	7.4269
RAA TTT	P1-A1	14	13	23.3643	5.2251
RAA TTT	P1-A1	14	14	29.3295	11.027
RAA TTT	P1-A1	14	15	18.3742	11.1646
RAA TTT	P1-A1	14	16	23.0949	1.8355
RAA TTT	P1-A1	16	1	33.3451	2.2267				2	17.9475				448.2276	18	2	1Q
RAA TTT	P1-A1	16	2	30.3773	2.6688	26.5925			1	17.5186							1Q
RAA TTT	P1-A1	16	3	23.8124	18.2716				4	6.2769							2B
RAA TTT	P1-A1	16	4	26.4257	21.7237				3	7.2571							2B
RAA TTT	P1-A1	16	5	23.5661	5.5173
RAA TTT	P1-A1	16	6	25.4878	2.1334	16.7818
RAA TTT	P1-A1	16	7	36.6891	1.4687
RAA TTT	P1-A1	16	8	35.567	11.0059
RAA TTT	P1-A1	16	9	24.7632	7.7792
RAA TTT	P1-A1	16	10	30.6835	8.5724
RAA TTT	P1-A1	16	11	29.0035	13.7886
RAA TTT	P1-A1	16	12	21.4667	4.3099
RAA TTT	P1-A1	16	13	28.5888	3.7652
RAA TTT	P1-A1	16	14	27.5147	11.2037
RAA TTT	P1-A1	16	15	27.99	1.8823
RAA TTT	P1-A1	16	16	22.9467	5.258
RAA TTT	P1-A1	19	1	39.2458	17.2124				2	5.2672	19.7484			449.7108	20	3	1Q
RAA TTT	P1-A1	19	2	39.552	16.2284	16.3791			1	4.2394	21.1228						1Q
RAA TTT	P1-A1	19	3	24.5807	20.3657				4	6.4824							2B
RAA TTT	P1-A1	19	4	25.8289	18.8215				3	6.6962							2B
RAA TTT	P1-A1	19	5	21.1206	3.5158
RAA TTT	P1-A1	19	6	30.7449	0.6145	18.5715	5.5695
RAA TTT	P1-A1	19	7	22.0137	2.7482
RAA TTT	P1-A1	19	8	31.6253	2.4865
RAA TTT	P1-A1	19	9	18.5322	11.5261
RAA TTT	P1-A1	19	10	27.2249	5.3219
RAA TTT	P1-A1	19	11	26.3175	4.2269
RAA TTT	P1-A1	19	12	29.6835	1.1003	16.9587
RAA TTT	P1-A1	19	13	27.2665	10.605
RAA TTT	P1-A1	19	14	29.5768	13.3917
RAA TTT	P1-A1	19	15	28.6787	6.436
RAA TTT	P1-A1	19	16	27.7188	11.3448
RAA TTT	P1-A1	22	1	24.8272	24.4613				2	3.1433				418.5069	17	2	2B
RAA TTT	P1-A1	22	2	25.2666	12.4269				1	3.1037							2B
RAA TTT	P1-A1	22	3	22.3681	21.431				4	8.7204							2B
RAA TTT	P1-A1	22	4	21.6037	16.2766				3	9.0369							2B
RAA TTT	P1-A1	22	5	27.4124	13.3512
RAA TTT	P1-A1	22	6	27.5255	10.8039
RAA TTT	P1-A1	22	7	21.4194	3.3828
RAA TTT	P1-A1	22	8	20.7563	6.327
RAA TTT	P1-A1	22	9	22.5684	2.9531
RAA TTT	P1-A1	22	10	26.8757	12.4578
RAA TTT	P1-A1	22	11	30.1938	13.1655
RAA TTT	P1-A1	22	12	35.8884	18.8571
RAA TTT	P1-A1	22	13	35.0531	17.3247
RAA TTT	P1-A1	22	14	28.2929	2.0716	24.4979
RAA TTT	P1-A1	22	15	25.0394	2.2408
RAA TTT	P1-A1	22	16	23.416	5.6799
RAA TTT	P1-A1	23	1	23.9668	21.2829				2	8.7109				427.22	18	1	1T1U
RAA TTT	P1-A1	23	2	25.046	1.0306				1	8.6687							1T1U
RAA TTT	P1-A1	23	3	27.8347	13.3482
RAA TTT	P1-A1	23	4	28.569	2.4296	24.4889
RAA TTT	P1-A1	23	5	23.1506	1.2494
RAA TTT	P1-A1	23	6	25.7523	12.3712
RAA TTT	P1-A1	23	7	36.7015	7.1777
RAA TTT	P1-A1	23	8	25.7758	1.2775
RAA TTT	P1-A1	23	9	28.3617	9.7522
RAA TTT	P1-A1	23	10	22.1364	1.3288
RAA TTT	P1-A1	23	11	27.3453	7.5966
RAA TTT	P1-A1	23	12	33.257	0.6117	26.1808
RAA TTT	P1-A1	23	13	24.1543	15.2951
RAA TTT	P1-A1	23	14	28.9267	12.3859
RAA TTT	P1-A1	23	15	22.7112	2.9619
RAA TTT	P1-A1	23	16	23.5307	6.0599
RAA TTT	P1-A1	24	1	32.3802	21.7433				2	10.7674				408.9128	17	4	2B
RAA TTT	P1-A1	24	2	35.23	21.4785				1	10.2998							2B
RAA TTT	P1-A1	24	3	21.2686					4	8.4831							1T1U
RAA TTT	P1-A1	24	4	25.6386	0.8991	22.526			3	10.9755							1T1U
RAA TTT	P1-A1	24	5	26.0555	23.1192				6	5.299							2B
RAA TTT	P1-A1	24	6	27.4449	19.5051				5	6.0116							2B
RAA TTT	P1-A1	24	7	25.8756	12.2268				8	4.6002							2B
RAA TTT	P1-A1	24	8	27.9061	12.9068				7	4.6741							2B
RAA TTT	P1-A1	24	9	22.254	7.3583
RAA TTT	P1-A1	24	10	18.5039	3.7037
RAA TTT	P1-A1	24	11	22.0276	10.512
RAA TTT	P1-A1	24	12	22.5537	6.0135
RAA TTT	P1-A1	24	13	29.006	0.78	14.2041
RAA TTT	P1-A1	24	14	21.7406	3.5812
RAA TTT	P1-A1	24	15	24.1087	10.6314
RAA TTT	P1-A1	24	16	26.9188	8.3403
RAA TTT	plant 3	5	1	27.7075	11.7072				2	23.4961				440.6451	17	1	2B
RAA TTT	plant 3	5	2	24.4788	9.3185				1	20.1434							2B
RAA TTT	plant 3	5	3	25.405	8.9872
RAA TTT	plant 3	5	4	35.022	7.6628
RAA TTT	plant 3	5	5	34.7615	1.411	21.3504
RAA TTT	plant 3	5	6	24.3178	6.226
RAA TTT	plant 3	5	7	28.3232	4.2522
RAA TTT	plant 3	5	8	23.763	6.4352
RAA TTT	plant 3	5	9	26.1278	13.8051
RAA TTT	plant 3	5	10	31.1426	4.8279
RAA TTT	plant 3	5	11	30.2722	1.6896
RAA TTT	plant 3	5	12	29.9988	7.0158
RAA TTT	plant 3	5	13	21.8242	3.4753
RAA TTT	plant 3	5	14	24.8055	6.212
RAA TTT	plant 3	5	15	32.1078	14.9621
RAA TTT	plant 3	5	16	20.5874	7.6596
RAA TTT	plant 3	7	1	30.7295	9.2504									380.9928	16	0
RAA TTT	plant 3	7	2	27.0363	7.7728
RAA TTT	plant 3	7	3	19.2479	7.1543
RAA TTT	plant 3	7	4	26.2492	14.7471
RAA TTT	plant 3	7	5	24.8896	10.0468
RAA TTT	plant 3	7	6	28.6781	12.0928
RAA TTT	plant 3	7	7	21.0512	8.3353
RAA TTT	plant 3	7	8	24.0679	10.0953
RAA TTT	plant 3	7	9	18.1224	7.0767
RAA TTT	plant 3	7	10	21.4329	9.637
RAA TTT	plant 3	7	11	27.8488	11.0989
RAA TTT	plant 3	7	12	19.4535	2.5064
RAA TTT	plant 3	7	13	22.2924	5.8242
RAA TTT	plant 3	7	14	24.0434	5.5856
RAA TTT	plant 3	7	15	20.1219	7.6598
RAA TTT	plant 3	7	16	25.7278	11.3202
RAA TTT	plant 3	9	1	27.5401	6.1761									396.2791	18	0
RAA TTT	plant 3	9	2	24.2988	8.384
RAA TTT	plant 3	9	3	31.6715	4.6712	20.9236
RAA TTT	plant 3	9	4	21.8342	5.545
RAA TTT	plant 3	9	5	21.3878	6.0707
RAA TTT	plant 3	9	6	30.8972	10.8157
RAA TTT	plant 3	9	7	24.5278	10.0655
RAA TTT	plant 3	9	8	18.0352	4.0831
RAA TTT	plant 3	9	9	21.7936	0.4393
RAA TTT	plant 3	9	10	20.7255	9.8121
RAA TTT	plant 3	9	11	28.5729	8.2444
RAA TTT	plant 3	9	12	19.2813	3.1792
RAA TTT	plant 3	9	13	33.0599	15.4864
RAA TTT	plant 3	9	14	23.9106	6.0047	4.9944
RAA TTT	plant 3	9	15	21.7879	2.9381
RAA TTT	plant 3	9	16	26.9548	8.6484
RAA TTT	plant 3	10	1	29.3129	2.9602	25.3952			2	14.2916				423.7103	18	4	1Q
RAA TTT	plant 3	10	2	28.4266	7.1556				1	13.7254							1Q
RAA TTT	plant 3	10	3	33.4134	12.1347				4	24.2617							2B
RAA TTT	plant 3	10	4	31.4143	4.009				3	21.7505							2B
RAA TTT	plant 3	10	5	25.3552	11.6531				6	19.6819							2B
RAA TTT	plant 3	10	6	23.5499	0.9512				5	18.1478							2B
RAA TTT	plant 3	10	7	26.5054	5.4559				8	19.034							2B
RAA TTT	plant 3	10	8	25.7645	12.603				7	17.5863							2B
RAA TTT	plant 3	10	9	27.0865	10.858
RAA TTT	plant 3	10	10	19.7891	8.0531
RAA TTT	plant 3	10	11	27.9129	8.3728
RAA TTT	plant 3	10	12	28.2549	3.7865	20.1004
RAA TTT	plant 3	10	13	22.3272	8.3398
RAA TTT	plant 3	10	14	24.3941	1.6655
RAA TTT	plant 3	10	15	22.5128	10.7863
RAA TTT	plant 3	10	16	27.6906	7.1767
RAA TTT	plant 3	11	1	31.7921	0.958				2	24.8379				462.2771	17	1	2B
RAA TTT	plant 3	11	2	27.9278	3.5533				1	21.4428							2B
RAA TTT	plant 3	11	3	30.3057	15.7142
RAA TTT	plant 3	11	4	23.9329	2.044
RAA TTT	plant 3	11	5	23.9104	7.2226
RAA TTT	plant 3	11	6	24.7858	2.0623
RAA TTT	plant 3	11	7	26.7191	9.9167
RAA TTT	plant 3	11	8	38.7148	17.8556
RAA TTT	plant 3	11	9	27.2822	12.4898
RAA TTT	plant 3	11	10	27.8358	16.706
RAA TTT	plant 3	11	11	30.4333	1.9344
RAA TTT	plant 3	11	12	27.2941	9.7454
RAA TTT	plant 3	11	13	27.4381	6.8535
RAA TTT	plant 3	11	14	24.957	2.7618
RAA TTT	plant 3	11	15	39.2063	20.043
RAA TTT	plant 3	11	16	29.7417	2.0257	24.3303
RAA TTT	plant 3	12	1	37.819	1.1729	35.1459			2	11.9727				519.8924	20	3	1Q
RAA TTT	plant 3	12	2	32.5758	1.0888				1	12.3632							1Q
RAA TTT	plant 3	12	3	44.4485	17.4804	22.3401			4	1.9925							2B
RAA TTT	plant 3	12	4	45.0276	29.3105				3	2.7581							2B
RAA TTT	plant 3	12	5	36.0148	15.9788				6	29.2702							2B
RAA TTT	plant 3	12	6	33.8774	17.9598				5	26.3239							2B
RAA TTT	plant 3	12	7	28.0677	7.5149
RAA TTT	plant 3	12	8	26.4695	5.414
RAA TTT	plant 3	12	9	25.8584	9.4937
RAA TTT	plant 3	12	10	27.2327	6.4857
RAA TTT	plant 3	12	11	32.4529	11.2109
RAA TTT	plant 3	12	12	36.0398	0.661	25.5167
RAA TTT	plant 3	12	13	32.7194	3.1314	20.3555
RAA TTT	plant 3	12	14	25.99	3.7549
RAA TTT	plant 3	12	15	25.5394	9.5463
RAA TTT	plant 3	12	16	29.7595	1.3045
RAA TTT	plant 3	13	1	23.4402	3.903				2	9.8337				457.7852	19	2	1Q
RAA TTT	plant 3	13	2	26.271	1.3827	24.365			1	10.2225							1Q
RAA TTT	plant 3	13	3	26.5841	2.016				4	24.1198							2B
RAA TTT	plant 3	13	4	26.2357	9.5277				3	23.3186							2B
RAA TTT	plant 3	13	5	35.218	0.8527	28.534
RAA TTT	plant 3	13	6	30.8606	8.075
RAA TTT	plant 3	13	7	27.3166	8.4722
RAA TTT	plant 3	13	8	25.7463	1.4894
RAA TTT	plant 3	13	9	33.7118	16.0011
RAA TTT	plant 3	13	10	27.5581	12.1767
RAA TTT	plant 3	13	11	24.8393	0.5119
RAA TTT	plant 3	13	12	27.5197	2.125	23.9929
RAA TTT	plant 3	13	13	28.7218	6.3079
RAA TTT	plant 3	13	14	34.5471	11.5839
RAA TTT	plant 3	13	15	29.191	0.5012
RAA TTT	plant 3	13	16	30.0239	12.5173
RAA TTT	plant 3	14	1	23.7617	10.2969				2	3.4968	10.2869			420.1191	16	4	1B2U
RAA TTT	plant 3	14	2	27.6368					1	4.0498	11.5512						1B2U
RAA TTT	plant 3	14	3	23.3925	0.4325				4	22.5851							2B
RAA TTT	plant 3	14	4	21.7834	4.7148				3	20.5394							2B
RAA TTT	plant 3	14	5	27.4612	2.3225				6	19.6201							2B
RAA TTT	plant 3	14	6	26.3369	0.7007				5	19.0709							2B
RAA TTT	plant 3	14	7	29.6253	5.1463
RAA TTT	plant 3	14	8	24.9585	2.2149
RAA TTT	plant 3	14	9	30.7241	5.7796
RAA TTT	plant 3	14	10	31.15	16.7139
RAA TTT	plant 3	14	11	28.524	4.5783	21.498
RAA TTT	plant 3	14	12	21.2386	10.1086
RAA TTT	plant 3	14	13	33.8486	9.7504
RAA TTT	plant 3	14	14	19.3895	4.7575
RAA TTT	plant 3	14	15	27.4221	6.7179
RAA TTT	plant 3	14	16	22.8659	1.1666
RAA TTT	plant 3	15	1	33.1378	16.3934				2	30.8021				416.236	16	1	2B
RAA TTT	plant 3	15	2	34.2652	12.6706				1	31.5328							2B
RAA TTT	plant 3	15	3	23.9806	3.1413
RAA TTT	plant 3	15	4	22.6035	10.4832
RAA TTT	plant 3	15	5	21.0021	8.3876
RAA TTT	plant 3	15	6	23.0693	5.5158
RAA TTT	plant 3	15	7	30.7206	0.9552
RAA TTT	plant 3	15	8	25.6178	8.6558
RAA TTT	plant 3	15	9	25.5558	12.6097
RAA TTT	plant 3	15	10	24.1326	12.4456
RAA TTT	plant 3	15	11	26.8622	1.5821
RAA TTT	plant 3	15	12	27.5337	8.2539
RAA TTT	plant 3	15	13	27.9068	10.3354
RAA TTT	plant 3	15	14	26.2666	4.1649
RAA TTT	plant 3	15	15	21.6202	8.7501
RAA TTT	plant 3	15	16	21.9612	9.4315
RAA TTT	plant 3	16	1	28.7457	1.2987				2	13.5976	9.3005			517.6399	20	6	2B
RAA TTT	plant 3	16	2	26.3945	0.6542				1	13.4997	8.8812						2B
RAA TTT	plant 3	16	3	23.297	1.6291				4	14.5863							2B
RAA TTT	plant 3	16	4	30.4285	2.0379				3	15.7481							2B
RAA TTT	plant 3	16	5	41.5214	25.4936				6	8.7406							1Q
RAA TTT	plant 3	16	6	40.8757	0.8554	21.5287			5	9.1724							1Q
RAA TTT	plant 3	16	7	38.0688	1.1418				8	28.8789							2B
RAA TTT	plant 3	16	8	34.4988	1.0588				7	25.3035							2B
RAA TTT	plant 3	16	9	34.549	14.806				10	23.7648							2B
RAA TTT	plant 3	16	10	35.2708	8.4028				9	24.9632							2B
RAA TTT	plant 3	16	11	28.4017	9.1523
RAA TTT	plant 3	16	12	28.348	14.4342
RAA TTT	plant 3	16	13	33.6922	1.436	18.8282
RAA TTT	plant 3	16	14	32.9072	5.2634	10.7613
RAA TTT	plant 3	16	15	28.4598	1.7228	21.7348
RAA TTT	plant 3	16	16	32.1808	15.7453
RAA TTT	plant 2 30.1.19	1	1	25.991	2.8863				2	18.0902				390.2877	17	3	2B
RAA TTT	plant 2 30.1.19	1	2	27.0835	4.1509				1	18.8712							2B
RAA TTT	plant 2 30.1.19	1	3	28.9284	2.1678				4	18.4078							2B
RAA TTT	plant 2 30.1.19	1	4	26.9281	15.3878				3	18.2717							2B
RAA TTT	plant 2 30.1.19	1	5	25.9552	4.4667	11.0993			6	11.8912							1Q
RAA TTT	plant 2 30.1.19	1	6	27.5307	2.5807				5	12.3141							1Q
RAA TTT	plant 2 30.1.19	1	7	22.0806	10.8131
RAA TTT	plant 2 30.1.19	1	8	19.2303	1.4002
RAA TTT	plant 2 30.1.19	1	9	17.0685	8.5714
RAA TTT	plant 2 30.1.19	1	10	21.0815	6.3725
RAA TTT	plant 2 30.1.19	1	11	22.1216	6.5324
RAA TTT	plant 2 30.1.19	1	12	20.0566	10.7607
RAA TTT	plant 2 30.1.19	1	13	20.9987	6.5193
RAA TTT	plant 2 30.1.19	1	14	33.2136	4.9797
RAA TTT	plant 2 30.1.19	1	15	29.6088	10.4007
RAA TTT	plant 2 30.1.19	1	16	22.4106	5.7725
RAA TTT	plant 2 30.1.19	2	1	24.02	8.6718				2	19.1299				427.5494	17	2	2B
RAA TTT	plant 2 30.1.19	2	2	23.9741	7.2985				1	20.0504							2B
RAA TTT	plant 2 30.1.19	2	3	27.9167	13.4949				4	6.9283							2B
RAA TTT	plant 2 30.1.19	2	4	30.4346	17.225				3	7.5284							2B
RAA TTT	plant 2 30.1.19	2	5	27.9617	9.4064
RAA TTT	plant 2 30.1.19	2	6	27.9708	14.4514
RAA TTT	plant 2 30.1.19	2	7	22.8394	8.9549
RAA TTT	plant 2 30.1.19	2	8	26.2824	9.5357
RAA TTT	plant 2 30.1.19	2	9	27.985	12.7169
RAA TTT	plant 2 30.1.19	2	10	35.2509	15.2286
RAA TTT	plant 2 30.1.19	2	11	34.738	4.5279	26.4101
RAA TTT	plant 2 30.1.19	2	12	21.218	4.5118
RAA TTT	plant 2 30.1.19	2	13	25.3215	8.5711
RAA TTT	plant 2 30.1.19	2	14	24.5149	9.1259
RAA TTT	plant 2 30.1.19	2	15	23.8456	2.2471
RAA TTT	plant 2 30.1.19	2	16	23.2758	1.9189
RAA TTT	plant 2 30.1.19	3	1	28.4405	10.0049				2	2.3434	19.0211			395.3076	16	6	2B
RAA TTT	plant 2 30.1.19	3	2	28.8369	14.6911				1	1.6218	18.836						2B
RAA TTT	plant 2 30.1.19	3	3	31.0931	14.911				4	6.6905	20.0801						2B
RAA TTT	plant 2 30.1.19	3	4	32.6197	21.3294				3	7.1542	20.8206						2B
RAA TTT	plant 2 30.1.19	3	5	20.6455	6.9238				6	13.2688							2B
RAA TTT	plant 2 30.1.19	3	6	20.7249	7.6394				5	13.1935							2B
RAA TTT	plant 2 30.1.19	3	7	23.8631	5.6857				8	4.4783							2B
RAA TTT	plant 2 30.1.19	3	8	22.3705	9.8256				7	4.4482							2B
RAA TTT	plant 2 30.1.19	3	9	19.6366	1.0895
RAA TTT	plant 2 30.1.19	3	10	24.006	14.1097
RAA TTT	plant 2 30.1.19	3	11	23.1566	11.6428
RAA TTT	plant 2 30.1.19	3	12	27.3208	8.0507
RAA TTT	plant 2 30.1.19	3	13	21.2881	7.8638
RAA TTT	plant 2 30.1.19	3	14	27.179	13.313
RAA TTT	plant 2 30.1.19	3	15	21.1455	9.4358
RAA TTT	plant 2 30.1.19	3	16	22.9808	11.1983
RAA TTT	plant 2 30.1.19	4	1	29.7674	2.2655				2	21.6693				429.4937	16	1	2B
RAA TTT	plant 2 30.1.19	4	2	31.7237	8.1035				1	22.9455							2B
RAA TTT	plant 2 30.1.19	4	3	21.3671	12.8731
RAA TTT	plant 2 30.1.19	4	4	35.9807	10.23
RAA TTT	plant 2 30.1.19	4	5	23.6967	6.5451
RAA TTT	plant 2 30.1.19	4	6	28.2754	12.2799
RAA TTT	plant 2 30.1.19	4	7	28.4512	11.7705
RAA TTT	plant 2 30.1.19	4	8	28.7904	13.6789
RAA TTT	plant 2 30.1.19	4	9	27.7374	16.8834
RAA TTT	plant 2 30.1.19	4	10	26.4834	0.5023
RAA TTT	plant 2 30.1.19	4	11	21.4315	7.6222
RAA TTT	plant 2 30.1.19	4	12	23.7638	2.4415
RAA TTT	plant 2 30.1.19	4	13	33.332	15.9941
RAA TTT	plant 2 30.1.19	4	14	25.8725	11.4219
RAA TTT	plant 2 30.1.19	4	15	20.9662	1.4883
RAA TTT	plant 2 30.1.19	4	16	21.8543	3.679
RAA TTT	plant 2 30.1.19	8	1	28.8081	17.2228				2	6.8662				369.622	16	2	2B
RAA TTT	plant 2 30.1.19	8	2	29.8753	25.1756				1	6.5289							2B
RAA TTT	plant 2 30.1.19	8	3	21.5258	1.8086				4	15.5947							2B
RAA TTT	plant 2 30.1.19	8	4	20.5101	1.5694				3	14.0466							2B
RAA TTT	plant 2 30.1.19	8	5	19.2164	6.3311
RAA TTT	plant 2 30.1.19	8	6	22.1304	10.4577
RAA TTT	plant 2 30.1.19	8	7	25.8978	10.0486
RAA TTT	plant 2 30.1.19	8	8	24.1314	9.5721
RAA TTT	plant 2 30.1.19	8	9	24.6779	8.0207
RAA TTT	plant 2 30.1.19	8	10	23.4674	2.4993
RAA TTT	plant 2 30.1.19	8	11	19.2598	9.1433
RAA TTT	plant 2 30.1.19	8	12	22.2518	11.0874
RAA TTT	plant 2 30.1.19	8	13	17.21	5.4031
RAA TTT	plant 2 30.1.19	8	14	25.7081	11.8114
RAA TTT	plant 2 30.1.19	8	15	25.4407	10.0875
RAA TTT	plant 2 30.1.19	8	16	19.511	4.732
RAA TTT	plant 2 30.1.19	10	1	30.5294	12.5639				2	21.6443				453.8024	18	5	2B
RAA TTT	plant 2 30.1.19	10	2	28.4364	14.5641				1	21.1948							2B
RAA TTT	plant 2 30.1.19	10	3	31.7696	9.2901				4	2.918	22.9887						2B
RAA TTT	plant 2 30.1.19	10	4	31.3399	18.7903				3	2.9562	23.0363						2B
RAA TTT	plant 2 30.1.19	10	5	35.6247	16.1395				6	23.5287							2B
RAA TTT	plant 2 30.1.19	10	6	41.2695	14.8541				5	27.6729							2B
RAA TTT	plant 2 30.1.19	10	7	26.5868	0.9713				8	22.7981							2B
RAA TTT	plant 2 30.1.19	10	8	24.3075	11.9205				7	20.446							2B
RAA TTT	plant 2 30.1.19	10	9	30.0656	2.1076	24.9415
RAA TTT	plant 2 30.1.19	10	10	23.2792	10.1703
RAA TTT	plant 2 30.1.19	10	11	20.2117	6.5995
RAA TTT	plant 2 30.1.19	10	12	21.1406	7.7945
RAA TTT	plant 2 30.1.19	10	13	29.8963	1.0943	25.9506
RAA TTT	plant 2 30.1.19	10	14	28.2512	15.3699
RAA TTT	plant 2 30.1.19	10	15	24.4203	1.3607
RAA TTT	plant 2 30.1.19	10	16	26.6737	14.5756
RAA TTT	plant 2 30.1.19	11	1	36.8974	3.7949	18.4776			2	31.6817				442.3935	18	3	2B
RAA TTT	plant 2 30.1.19	11	2	36.4839	15.4957				1	31.4713							2B
RAA TTT	plant 2 30.1.19	11	3	23.0533	3.3539				4	14.6908							2B
RAA TTT	plant 2 30.1.19	11	4	25.5016	4.637				3	15.8225							2B
RAA TTT	plant 2 30.1.19	11	5	28.0596	24.8179				6	0.9492							2B
RAA TTT	plant 2 30.1.19	11	6	29.7764	9.7927	17.1754			5	0.7007							2B
RAA TTT	plant 2 30.1.19	11	7	29.6366	6.8507
RAA TTT	plant 2 30.1.19	11	8	30.4504	12.2688
RAA TTT	plant 2 30.1.19	11	9	27.3753	3.9324
RAA TTT	plant 2 30.1.19	11	10	28.0121	11.5837
RAA TTT	plant 2 30.1.19	11	11	24.4995	2.7108
RAA TTT	plant 2 30.1.19	11	12	23.8344	8.0642
RAA TTT	plant 2 30.1.19	11	13	23.9071	11.685
RAA TTT	plant 2 30.1.19	11	14	25.0512	10.7717
RAA TTT	plant 2 30.1.19	11	15	24.3845	3.06
RAA TTT	plant 2 30.1.19	11	16	25.4702	7.8193
RAA TTT	plant 2 30.1.19	12	1	23.4198	1.1961									410.0911	17	0
RAA TTT	plant 2 30.1.19	12	2	33.0387	16.76
RAA TTT	plant 2 30.1.19	12	3	33.2789	1.2194	23.9508
RAA TTT	plant 2 30.1.19	12	4	26.5265	0.6678
RAA TTT	plant 2 30.1.19	12	5	27.8735	15.1777
RAA TTT	plant 2 30.1.19	12	6	27.2766	1.1632
RAA TTT	plant 2 30.1.19	12	7	26.9245	12.4098
RAA TTT	plant 2 30.1.19	12	8	22.4869	6.752
RAA TTT	plant 2 30.1.19	12	9	25.3208	12.6083
RAA TTT	plant 2 30.1.19	12	10	19.6171	0.6638
RAA TTT	plant 2 30.1.19	12	11	21.817	10.6689
RAA TTT	plant 2 30.1.19	12	12	28.4379	1.2803
RAA TTT	plant 2 30.1.19	12	13	20.1321	0.6213
RAA TTT	plant 2 30.1.19	12	14	25.8777	15.2189
RAA TTT	plant 2 30.1.19	12	15	23.4406	5.1917
RAA TTT	plant 2 30.1.19	12	16	24.6225	4.2768
RAA TTT	plant 2 30.1.19	13	1	21.7738	8.5333				2	15.2336				394.3002	17	2	1T1U
RAA TTT	plant 2 30.1.19	13	2	22.9601	22.0542				1	16.1368							1T1U
RAA TTT	plant 2 30.1.19	13	3	33.6062	17.499				4	25.4294							2B
RAA TTT	plant 2 30.1.19	13	4	31.2439	8.0818				3	22.737							2B
RAA TTT	plant 2 30.1.19	13	5	26.0415	13.7707
RAA TTT	plant 2 30.1.19	13	6	25.3204	10.2699
RAA TTT	plant 2 30.1.19	13	7	23.0855	0.3571	19.6308
RAA TTT	plant 2 30.1.19	13	8	26.5922	10.8615
RAA TTT	plant 2 30.1.19	13	9	23.5889	1.6465
RAA TTT	plant 2 30.1.19	13	10	25.8566	9.862
RAA TTT	plant 2 30.1.19	13	11	25.6474	10.6275
RAA TTT	plant 2 30.1.19	13	12	27.7825	10.8917
RAA TTT	plant 2 30.1.19	13	13	19.1267	6.3997
RAA TTT	plant 2 30.1.19	13	14	18.5557	2.6356
RAA TTT	plant 2 30.1.19	13	15	22.0646	5.9533
RAA TTT	plant 2 30.1.19	13	16	21.0542	2.1875
RAA TTT	plant 2 30.1.19	14	1	27.5305	4.1472				2	19.1538				409.7862	17	1	2B
RAA TTT	plant 2 30.1.19	14	2	30.7404	3.4153				1	20.8817							2B
RAA TTT	plant 2 30.1.19	14	3	24.3462	8.6981
RAA TTT	plant 2 30.1.19	14	4	25.3714	5.2934
RAA TTT	plant 2 30.1.19	14	5	22.922	8.7734
RAA TTT	plant 2 30.1.19	14	6	22.6642	3.4268
RAA TTT	plant 2 30.1.19	14	7	31.1544	7.9484
RAA TTT	plant 2 30.1.19	14	8	31.4059	15.3626
RAA TTT	plant 2 30.1.19	14	9	28.7348	7.1724
RAA TTT	plant 2 30.1.19	14	10	27.3788	14.2342
RAA TTT	plant 2 30.1.19	14	11	21.2253	2.6274
RAA TTT	plant 2 30.1.19	14	12	25.6402	14.5224
RAA TTT	plant 2 30.1.19	14	13	23.3136	4.6971
RAA TTT	plant 2 30.1.19	14	14	18.5772	1.8012
RAA TTT	plant 2 30.1.19	14	15	18.7578	3.9077
RAA TTT	plant 2 30.1.19	14	16	30.0235	0.39	23.6771
RAA TTT	plant 4 3.2.20	1	1	25.7312	8.6484				2	18.0668				375.4916	16	2	2B
RAA TTT	plant 4 3.2.20	1	2	26.0536	10.6724				1	18.6576							2B
RAA TTT	plant 4 3.2.20	1	3	21.4781	2.1979				4	15.8035							2B
RAA TTT	plant 4 3.2.20	1	4	19.2623	0.8097				3	13.1891							2B
RAA TTT	plant 4 3.2.20	1	5	25.78	9.1654
RAA TTT	plant 4 3.2.20	1	6	18.2062	1.5861
RAA TTT	plant 4 3.2.20	1	7	23.1029	0.3996
RAA TTT	plant 4 3.2.20	1	8	20.1027	0.5187
RAA TTT	plant 4 3.2.20	1	9	29.831	5.9679
RAA TTT	plant 4 3.2.20	1	10	30.2669	12.218
RAA TTT	plant 4 3.2.20	1	11	17.7072	8.12
RAA TTT	plant 4 3.2.20	1	12	19.9283	1.6932
RAA TTT	plant 4 3.2.20	1	13	22.7957	8.6042
RAA TTT	plant 4 3.2.20	1	14	27.5343	12.5103
RAA TTT	plant 4 3.2.20	1	15	23.4503	5.7441
RAA TTT	plant 4 3.2.20	1	16	24.2609	9.0755
RAA TTT	plant 4 3.2.20	2	1	30.4849	7.3191				2	25.1065				457.2281	17	3	2B
RAA TTT	plant 4 3.2.20	2	2	31.4834	18.15				1	25.5861							2B
RAA TTT	plant 4 3.2.20	2	3	26.2892	2.1218				4	16.8591							2B
RAA TTT	plant 4 3.2.20	2	4	24.0721	4.0284				3	17.684							2B
RAA TTT	plant 4 3.2.20	2	5	29.4697	2.8913				6	22.8568							2B
RAA TTT	plant 4 3.2.20	2	6	32	2.6416				5	25.6585							2B
RAA TTT	plant 4 3.2.20	2	7	31.6295	3.0605
RAA TTT	plant 4 3.2.20	2	8	32.3402	9.62
RAA TTT	plant 4 3.2.20	2	9	26.4677	6.1126
RAA TTT	plant 4 3.2.20	2	10	23.6935	12.1222
RAA TTT	plant 4 3.2.20	2	11	24.398	11.5783
RAA TTT	plant 4 3.2.20	2	12	23.3555	8.9849
RAA TTT	plant 4 3.2.20	2	13	37.2359	3.6665	28.0525
RAA TTT	plant 4 3.2.20	2	14	24.9244	1.3429
RAA TTT	plant 4 3.2.20	2	15	26.2465	5.7787
RAA TTT	plant 4 3.2.20	2	16	32.8165	16.7679
RAA TTT	plant 4 3.2.20	4	1	24.1231	8.8465				2	14.7207				511.3211	20	3	2B
RAA TTT	plant 4 3.2.20	4	2	25.6923	5.7298				1	15.7275							2B
RAA TTT	plant 4 3.2.20	4	3	43.611	2.0342	35.5575			4	11.5474							1Q
RAA TTT	plant 4 3.2.20	4	4	40.1617	2.9438	24.1013			3	10.5416							1Q
RAA TTT	plant 4 3.2.20	4	5	36.2058	9.2563				6	28.5323							2B
RAA TTT	plant 4 3.2.20	4	6	35.7409	15.4824				5	28.6449							2B
RAA TTT	plant 4 3.2.20	4	7	38.5236	2.6167
RAA TTT	plant 4 3.2.20	4	8	34.4111	17.8978
RAA TTT	plant 4 3.2.20	4	9	26.4813	6.2512	13.8486
RAA TTT	plant 4 3.2.20	4	10	26.8033	1.6034
RAA TTT	plant 4 3.2.20	4	11	31.2283	12.9477
RAA TTT	plant 4 3.2.20	4	12	36.3733	15.4471
RAA TTT	plant 4 3.2.20	4	13	25.9305	3.861
RAA TTT	plant 4 3.2.20	4	14	30.8324	3.3034	24.8169
RAA TTT	plant 4 3.2.20	4	15	28.0238	11.5671
RAA TTT	plant 4 3.2.20	4	16	27.1787	11.6924
RAA TTT	plant 4 3.2.20	6	1	32.6792	17.4753				2	28.4933				516.7129	18	5	2B
RAA TTT	plant 4 3.2.20	6	2	36.1675	20.7601				1	31.5324							2B
RAA TTT	plant 4 3.2.20	6	3	28.9835	8.7853				4	25.0598							2B
RAA TTT	plant 4 3.2.20	6	4	25.1112	5.0961				3	22.8352							2B
RAA TTT	plant 4 3.2.20	6	5	29.4602	7.2472				6	25.6466							2B
RAA TTT	plant 4 3.2.20	6	6	30.2805	8.1646				5	25.8022							2B
RAA TTT	plant 4 3.2.20	6	7	35.6416	2.746				8	27.0125							2B
RAA TTT	plant 4 3.2.20	6	8	35.1377	6.0857				7	26.645							2B
RAA TTT	plant 4 3.2.20	6	9	28.1134	3.3933				10	17.791							2B
RAA TTT	plant 4 3.2.20	6	10	31.7379	11.8752				9	21.0632							2B
RAA TTT	plant 4 3.2.20	6	11	34.2432	12.6605
RAA TTT	plant 4 3.2.20	6	12	41.0243	6.5672	27.0614
RAA TTT	plant 4 3.2.20	6	13	33.2799	11.3656
RAA TTT	plant 4 3.2.20	6	14	28.3204	12.9827
RAA TTT	plant 4 3.2.20	6	15	27.098	0.36	25.5221
RAA TTT	plant 4 3.2.20	6	16	39.4344	19.4218
RAA TTT	plant 4 3.2.20	7	1	40.5469	19.3863				2	36.7099				464.9255	19	5	2B
RAA TTT	plant 4 3.2.20	7	2	37.6731	17.289				1	33.5191							2B
RAA TTT	plant 4 3.2.20	7	3	31.2906	13.6976				4	28.7896							2B
RAA TTT	plant 4 3.2.20	7	4	29.6916	10.5042				3	26.96							2B
RAA TTT	plant 4 3.2.20	7	5	33.0952	1.5396	29.1851			6	15.4491							1Q
RAA TTT	plant 4 3.2.20	7	6	29.2107	3.7756	23.8309			5	13.5204							1Q
RAA TTT	plant 4 3.2.20	7	7	30.0001	11.5274				8	25.1097							2B
RAA TTT	plant 4 3.2.20	7	8	29.8705	14.038				7	23.6012							2B
RAA TTT	plant 4 3.2.20	7	9	26.8853	1.6691				10	8.0298							1T1U
RAA TTT	plant 4 3.2.20	7	10	24.9293	20.3363				9	7.3163							1T1U
RAA TTT	plant 4 3.2.20	7	11	22.9386	0.78	19.1767
RAA TTT	plant 4 3.2.20	7	12	28.1609	11.3174
RAA TTT	plant 4 3.2.20	7	13	25.4164	15.2429
RAA TTT	plant 4 3.2.20	7	14	26.6157	13.7921
RAA TTT	plant 4 3.2.20	7	15	24.6562	0.5187
RAA TTT	plant 4 3.2.20	7	16	23.9444	0.9532
RAA TTT	plant 4 3.2.20	8	1	29.3278	18.5221				2	24.4603				468.6903	18	2	2B
RAA TTT	plant 4 3.2.20	8	2	26.0199	14.4768				1	20.9453							2B
RAA TTT	plant 4 3.2.20	8	3	27.4455	2.2479				4	22.0372							2B
RAA TTT	plant 4 3.2.20	8	4	23.0306	0.7267				3	18.5825							2B
RAA TTT	plant 4 3.2.20	8	5	29.4341	12.5357
RAA TTT	plant 4 3.2.20	8	6	25.9356	12.3251
RAA TTT	plant 4 3.2.20	8	7	33.5238	0.928	21.924
RAA TTT	plant 4 3.2.20	8	8	23.3549	11.2754
RAA TTT	plant 4 3.2.20	8	9	26.0562	3.5177
RAA TTT	plant 4 3.2.20	8	10	37.7922	20.4762
RAA TTT	plant 4 3.2.20	8	11	24.675	3.1134
RAA TTT	plant 4 3.2.20	8	12	32.7891	12.661
RAA TTT	plant 4 3.2.20	8	13	39.3821	10.9761
RAA TTT	plant 4 3.2.20	8	14	31.1929	15.6951
RAA TTT	plant 4 3.2.20	8	15	31.8086	2.6745	13.4855
RAA TTT	plant 4 3.2.20	8	16	26.922	11.2788
RAA TTT	plant 4 3.2.20	9	1	34.1413	12.6387	21.1067			2	3.1992	19.2739			425.7441	17	5	1Q
RAA TTT	plant 4 3.2.20	9	2	36.2534	18.1252	16.2443			1	2.5606	21.8115						1Q
RAA TTT	plant 4 3.2.20	9	3	28.5669	6.057				4	19.8127							2B
RAA TTT	plant 4 3.2.20	9	4	27.1437	12.0239				3	19.06							2B
RAA TTT	plant 4 3.2.20	9	5	25.6773	9.7253				6	18.4466							2B
RAA TTT	plant 4 3.2.20	9	6	27.7135	12.8277				5	20.0481							2B
RAA TTT	plant 4 3.2.20	9	7	22.7341					8	15.3278							1B2U
RAA TTT	plant 4 3.2.20	9	8	25.7612	11.1648				7	18.7548							1B2U
RAA TTT	plant 4 3.2.20	9	9	23.9968	5.644
RAA TTT	plant 4 3.2.20	9	10	23.3486	8.7642
RAA TTT	plant 4 3.2.20	9	11	24.5917	5.3142
RAA TTT	plant 4 3.2.20	9	12	24.9957	6.313
RAA TTT	plant 4 3.2.20	9	13	27.6679	13.142
RAA TTT	plant 4 3.2.20	9	14	20.5437	6.6055
RAA TTT	plant 4 3.2.20	9	15	29.1082	14.2566
RAA TTT	plant 4 3.2.20	9	16	23.5001	6.8597
RAA TTT	plant 4 3.2.20	10	1	30.5784	11.9281				2	4.3207				443.8426	19	3	2B
RAA TTT	plant 4 3.2.20	10	2	30.9254	6.7739				1	3.6473							2B
RAA TTT	plant 4 3.2.20	10	3	26.5572	0.5912				4	11.4658							2B
RAA TTT	plant 4 3.2.20	10	4	28.3356	2.5226				3	13.7715							2B
RAA TTT	plant 4 3.2.20	10	5	35.4063	5.7396	25.8414			6	19.4713							1Q
RAA TTT	plant 4 3.2.20	10	6	39.3796	8.73	28.4141			5	20.0676							1Q
RAA TTT	plant 4 3.2.20	10	7	22.6007	5.0647
RAA TTT	plant 4 3.2.20	10	8	27.3713	12.7785
RAA TTT	plant 4 3.2.20	10	9	29.1362	6.4419
RAA TTT	plant 4 3.2.20	10	10	24.3468	13.0465
RAA TTT	plant 4 3.2.20	10	11	22.4294	5.1165
RAA TTT	plant 4 3.2.20	10	12	28.6331	11.9342
RAA TTT	plant 4 3.2.20	10	13	30.1674	11.6184
RAA TTT	plant 4 3.2.20	10	14	23.0645	11.126
RAA TTT	plant 4 3.2.20	10	15	21.4809	9.9914
RAA TTT	plant 4 3.2.20	10	16	23.4298	6.6965	13.8293
RAA TTT	plant 4 3.2.20	11	1	24.4173	3.9638				2	19.479				433.5537	19	5	2B
RAA TTT	plant 4 3.2.20	11	2	24.696	2.6977				1	18.8157							2B
RAA TTT	plant 4 3.2.20	11	3	24.8591	6.7336				4	19.7068							2B
RAA TTT	plant 4 3.2.20	11	4	24.3248	9.3866				3	19.68							2B
RAA TTT	plant 4 3.2.20	11	5	28.3978	7.9583				6	21.6273							2B
RAA TTT	plant 4 3.2.20	11	6	29.871	8.4362				5	22.7481							2B
RAA TTT	plant 4 3.2.20	11	7	22.196	3.6906				8	14.294							2B
RAA TTT	plant 4 3.2.20	11	8	23.3923	2.2836				7	15.7086							2B
RAA TTT	plant 4 3.2.20	11	9	33.8735	8.5262	23.305			10	11.7024							1Q
RAA TTT	plant 4 3.2.20	11	10	35.0749	19.1287				9	11.7155							1Q
RAA TTT	plant 4 3.2.20	11	11	31.3808	2.4004	15.813
RAA TTT	plant 4 3.2.20	11	12	23.1112	6.2683
RAA TTT	plant 4 3.2.20	11	13	28.3472	12.9109
RAA TTT	plant 4 3.2.20	11	14	26.1299	8.6197	11.5081
RAA TTT	plant 4 3.2.20	11	15	27.5686	5.0478
RAA TTT	plant 4 3.2.20	11	16	25.9133	10.0972
RAA DDD	P3-G12	2	1	23.3396	6.6502				2	15.0932				444.6549	16	4	2B
RAA DDD	P3-G12	2	2	23.5712	6.4261				1	16.1389							2B
RAA DDD	P3-G12	2	3	31.5829	3.5135				4	16.5579	12.2481						2B
RAA DDD	P3-G12	2	4	32.9638	7.3864				3	16.7714	13.7148						2B
RAA DDD	P3-G12	2	5	25.7772	0.6377				6	18.1074							2B
RAA DDD	P3-G12	2	6	21.673	3.895				5	13.8405							2B
RAA DDD	P3-G12	2	7	22.9757	11.6023
RAA DDD	P3-G12	2	8	35.7599	13.4627
RAA DDD	P3-G12	2	9	32.8265	8.1163
RAA DDD	P3-G12	2	10	22.6107	5.7958
RAA DDD	P3-G12	2	11	30.1567	12.4463
RAA DDD	P3-G12	2	12	26.3821	5.48
RAA DDD	P3-G12	2	13	27.563	11.3715
RAA DDD	P3-G12	2	14	30.0039	13.1503
RAA DDD	P3-G12	2	15	23.7829	4.649
RAA DDD	P3-G12	2	16	33.6858	15.0678
RAA DDD	P3-G12	3	1	30.1483	14.9579				2	7.1792				496.1191	20	3	2B
RAA DDD	P3-G12	3	2	23.8515	18.9756	1.1417			1	6.6477							2B
RAA DDD	P3-G12	3	3	33.7565	27.319				4	9.0682							2B
RAA DDD	P3-G12	3	4	35.2171	27.915				3	10.0466							2B
RAA DDD	P3-G12	3	5	40.4962	22.4852				6	11.3277							2B
RAA DDD	P3-G12	3	6	42.6653	29.4708				5	12.1603							2B
RAA DDD	P3-G12	3	7	27.3102	9.2304
RAA DDD	P3-G12	3	8	32.0085	2.1516
RAA DDD	P3-G12	3	9	36.3607	10.2266	12.1456
RAA DDD	P3-G12	3	10	28.4685	12.8186
RAA DDD	P3-G12	3	11	27.4637	9.3997
RAA DDD	P3-G12	3	12	29.0432	7.2277
RAA DDD	P3-G12	3	13	27.6816	3.4049	15.1469
RAA DDD	P3-G12	3	14	25.0169	7.5536
RAA DDD	P3-G12	3	15	29.2543	10.5616
RAA DDD	P3-G12	3	16	27.3766	0.4297	26.1609
RAA DDD	P3-G12	5	1	36.9232	4.8906	25.9687			2	10.5897	4.3587			492.9452	22	5	UNKNOWN
RAA DDD	P3-G12	5	2	32.9729	0.5946	28.6599			1	12.1258	2.895						UNKNOWN
RAA DDD	P3-G12	5	3	24.283	22.2305				4	7.99							2B
RAA DDD	P3-G12	5	4	24.6528	23.7013				3	8.6985							2B
RAA DDD	P3-G12	5	5	29.0193	26.8225				6	10.6399							1Q
RAA DDD	P3-G12	5	6	32.3624	3.8752	17.3412			5	12.7538							1Q
RAA DDD	P3-G12	5	7	28.7233	20.874				8	4.9042							2B
RAA DDD	P3-G12	5	8	31.7453	24.3563				7	4.7952							2B
RAA DDD	P3-G12	5	9	32.0103	13.0748
RAA DDD	P3-G12	5	10	35.1837	2.9503	29.4023
RAA DDD	P3-G12	5	11	34.3031	8.787	24.1288
RAA DDD	P3-G12	5	12	37.8386	0.3996	34.3357
RAA DDD	P3-G12	5	13	29.036	6.9419
RAA DDD	P3-G12	5	14	25.7134	5.2127
RAA DDD	P3-G12	5	15	31.6101	8.8469
RAA DDD	P3-G12	5	16	26.5678	4.5885
RAA DDD	P3-G12	6	1	31.2026	5.4811	23.6439			2	11.3811				389.3479	20	5	1Q
RAA DDD	P3-G12	6	2	31.2676	2.45	22.6301			1	10.2479							1Q
RAA DDD	P3-G12	6	3	21.3412	17.5282				4	5.353							2B
RAA DDD	P3-G12	6	4	19.0612	13.8316				3	4.9904							2B
RAA DDD	P3-G12	6	5	22.4711	19.7682				6	3.6928							2B
RAA DDD	P3-G12	6	6	20.2184	14.5891				5	2.3911							2B
RAA DDD	P3-G12	6	7	27.9265	19.1842				8	4.9158							2B
RAA DDD	P3-G12	6	8	28.2276	23.4302				7	5.7382							2B
RAA DDD	P3-G12	6	9	17.3988	16.5986				10	7.2379							2B
RAA DDD	P3-G12	6	10	19.4028	16.3245				9	5.0219							2B
RAA DDD	P3-G12	6	11	21.4147	1.1184	12.52
RAA DDD	P3-G12	6	12	24.5296	8.9069	14.1601
RAA DDD	P3-G12	6	13	25.041	2.6252
RAA DDD	P3-G12	6	14	26.9884	9.9446
RAA DDD	P3-G12	6	15	26.2148	11.5183
RAA DDD	P3-G12	6	16	26.6416	11.748
RAA DDD	P3-G12	7	1	21.902	16.873				2	4.4974				421.5258	22	6	2B
RAA DDD	P3-G12	7	2	22.7371	16.9465				1	5.4801							2B
RAA DDD	P3-G12	7	3	28.0496	2.7419	22.3619			4	11.8498							1Q
RAA DDD	P3-G12	7	4	26.3301	0.9963	18.6015			3	10.8357							1Q
RAA DDD	P3-G12	7	5	35.5408	1.0212	31.1354			6	11.2609	2.9009	6.0496					UNKNOWN
RAA DDD	P3-G12	7	6	38.2439	3.4705	32.7744			5	12.555	3.2222	5.824					UNKNOWN
RAA DDD	P3-G12	7	7	25.0137	22.2492				8	4.4052							1Q
RAA DDD	P3-G12	7	8	26.5649	1.1074	24.0208			7	4.3578							1Q
RAA DDD	P3-G12	7	9	31.4676	17.8328
RAA DDD	P3-G12	7	10	23.5748	7.21
RAA DDD	P3-G12	7	11	24.0917	4.6429
RAA DDD	P3-G12	7	12	20.9386	10.5929
RAA DDD	P3-G12	7	13	22.3888	4.7068
RAA DDD	P3-G12	7	14	25.8459	2.9846
RAA DDD	P3-G12	7	15	21.7753	3.4822
RAA DDD	P3-G12	7	16	27.061	3.3768	21.1103
RAA DDD	P3-G12	8	1	31.2591	24.3057				2	8.9292	4.2929			437.7642	16	6	2B
RAA DDD	P3-G12	8	2	30.1121	27.9591				1	8.6876	4.9334						2B
RAA DDD	P3-G12	8	3	20.9183	11.9678				4	5.7396							2B
RAA DDD	P3-G12	8	4	21.5212	13.802				3	7.2063							2B
RAA DDD	P3-G12	8	5	22.2037	10.671				6	4.722							2B
RAA DDD	P3-G12	8	6	22.7048	22.3417				5	4.1314							2B
RAA DDD	P3-G12	8	7	32.9213	26.52				8	10.1385							2B
RAA DDD	P3-G12	8	8	31.7125	21.9266				7	9.8317							2B
RAA DDD	P3-G12	8	9	24.6981	22.5301				10	8.4448							2B
RAA DDD	P3-G12	8	10	22.1391	19.6275				9	5.9631							2B
RAA DDD	P3-G12	8	11	28.0746	9.8323
RAA DDD	P3-G12	8	12	36.7908	14.8068
RAA DDD	P3-G12	8	13	24.6071	3.1615
RAA DDD	P3-G12	8	14	31.4396	2.0245
RAA DDD	P3-G12	8	15	32.7702	11.4431
RAA DDD	P3-G12	8	16	23.8917	4.6696
RAA DDD	P3-G12	10	1	33.653	7.3454	25.2108			2	13.5861	12.0093			440.4507	20	3	1Q
RAA DDD	P3-G12	10	2	35.5875	2.6249	20.1403			1	13.2079	14.0746						1Q
RAA DDD	P3-G12	10	3	23.8974	17.5522				4	4.3295							2B
RAA DDD	P3-G12	10	4	23.2913	13.5859				3	5.1971							2B
RAA DDD	P3-G12	10	5	21.5233	1.8755
RAA DDD	P3-G12	10	6	26.8232	0.7636	24.0818
RAA DDD	P3-G12	10	7	29.6547	15.592
RAA DDD	P3-G12	10	8	23.2717	6.9914
RAA DDD	P3-G12	10	9	22.7241	2.1201
RAA DDD	P3-G12	10	10	29.8228	3.6382	9.5815
RAA DDD	P3-G12	10	11	32.2164	9.6302
RAA DDD	P3-G12	10	12	25.7152	5.9164
RAA DDD	P3-G12	10	13	25.6237	10.9721
RAA DDD	P3-G12	10	14	34.2817	14.3654
RAA DDD	P3-G12	10	15	26.9061	2.0419
RAA DDD	P3-G12	10	16	25.4586	11.9079
RAA DDD	P3-G12	12	1	21.1426	20.6381				2	6.1403				431.6098	18	9	2B
RAA DDD	P3-G12	12	2	22.2774	12.1327				1	6.7505							2B
RAA DDD	P3-G12	12	3	30.0307	19.8581				4	9.204							2B
RAA DDD	P3-G12	12	4	31.2675	19.6292				3	7.9495							2B
RAA DDD	P3-G12	12	5	30.595	5.4132				6	13.8716	3.8557	9.1864					2B
RAA DDD	P3-G12	12	6	26.8587	3.7462				5	10.5963	2.7383	9.7358					2B
RAA DDD	P3-G12	12	7	25.8331	14.0929				8	7.65							1Q
RAA DDD	P3-G12	12	8	24.1754	0.5572	22.7011			7	9.0225							1Q
RAA DDD	P3-G12	12	9	28.9993	12.5519				10	6.3988	17.4596						2B
RAA DDD	P3-G12	12	10	30.7889	19.9277				9	6.4873	18.2002						2B
RAA DDD	P3-G12	12	11	22.5238	13.7307				12	5.3339							2B
RAA DDD	P3-G12	12	12	23.041	21.6197				11	4.1882							2B
RAA DDD	P3-G12	12	13	35.8065	13.9224
RAA DDD	P3-G12	12	14	22.8364	0.6145	21.9382
RAA DDD	P3-G12	12	15	34.971	17.6438
RAA DDD	P3-G12	12	16	20.4625	1.2491
RAA DDD	P3-G12	13	1	33.6016	29.4898				2	6.76				431.1107	15	3	2B
RAA DDD	P3-G12	13	2	29.1283	19.7282				1	6.574							2B
RAA DDD	P3-G12	13	3	22.9846					4	8.8594							4U
RAA DDD	P3-G12	13	4	24.747					3	10.2373							4U
RAA DDD	P3-G12	13	5	29.1295	19.7955				6	6.0609							2B
RAA DDD	P3-G12	13	6	35.7059	27.7184				5	6.2809							2B
RAA DDD	P3-G12	13	7	24.4998	4.0432
RAA DDD	P3-G12	13	8	24.2852	4.5997
RAA DDD	P3-G12	13	9	26.7978	11.6758
RAA DDD	P3-G12	13	10	23.7926	3.8411
RAA DDD	P3-G12	13	11	31.6205	17.5766
RAA DDD	P3-G12	13	12	23.8972	1.1168
RAA DDD	P3-G12	13	13	25.9293	8.1762
RAA DDD	P3-G12	13	14	21.7032	8.9382
RAA DDD	P3-G12	13	15	20.2691	0.5119
RAA DDD	P3-G12	13	16	33.0191	9.7288	7.492
RAA DDD	P3-G12	17	1	26.7416	21.8512				2	8.3217				423.0263	18	4	2B
RAA DDD	P3-G12	17	2	29.9457	29.2247				1	7.2365							2B
RAA DDD	P3-G12	17	3	28.7752	20.9587				4	6.8924							2B
RAA DDD	P3-G12	17	4	28.9799	24.1319				3	5.7991							2B
RAA DDD	P3-G12	17	5	32.9454	2.7241	23.9089			6	13.4535							1Q
RAA DDD	P3-G12	17	6	32.8153	5.3317	20.767			5	16.8471							1Q
RAA DDD	P3-G12	17	7	23.2944	17.9426				8	4.0508							2B
RAA DDD	P3-G12	17	8	23.1484	20.9915				7	3.416							2B
RAA DDD	P3-G12	17	9	22.8841	8.772
RAA DDD	P3-G12	17	10	23.2682	6.8081
RAA DDD	P3-G12	17	11	22.0749	10.7758
RAA DDD	P3-G12	17	12	25.2325	5.1375
RAA DDD	P3-G12	17	13	29.0781	8.0762
RAA DDD	P3-G12	17	14	28.3269	11.3975
RAA DDD	P3-G12	17	15	23.7922	8.8239
RAA DDD	P3-G12	17	16	21.7235	1.816
RAA DDD	plant 1 30.1.19	5	1	21.8715	0.779				2	12.1232				372.4631	16	1	2B
RAA DDD	plant 1 30.1.19	5	2	18.5376	1.4536				1	11.4037							2B
RAA DDD	plant 1 30.1.19	5	3	19.3885	2.4978
RAA DDD	plant 1 30.1.19	5	4	25.8597	10.4988
RAA DDD	plant 1 30.1.19	5	5	24.0992	6.383
RAA DDD	plant 1 30.1.19	5	6	21.5765	5.2174
RAA DDD	plant 1 30.1.19	5	7	25.6069	12.0093
RAA DDD	plant 1 30.1.19	5	8	21.3907	10.4753
RAA DDD	plant 1 30.1.19	5	9	28.4704	5.6546
RAA DDD	plant 1 30.1.19	5	10	27.829	8.775
RAA DDD	plant 1 30.1.19	5	11	25.7744	11.1094
RAA DDD	plant 1 30.1.19	5	12	22.9898	10.8631
RAA DDD	plant 1 30.1.19	5	13	29.8061	14.0485
RAA DDD	plant 1 30.1.19	5	14	19.4195	3.1316
RAA DDD	plant 1 30.1.19	5	15	20.3604	4.9439
RAA DDD	plant 1 30.1.19	5	16	19.4829	7.9047
RAA DDD	plant 1 30.1.19	7	1	35.3154	3.6876				2	23.388				503.076	16	1	2B
RAA DDD	plant 1 30.1.19	7	2	31.1838	3.4287				1	21.6743							2B
RAA DDD	plant 1 30.1.19	7	3	30.0319	5.6003
RAA DDD	plant 1 30.1.19	7	4	31.6118	1.2397
RAA DDD	plant 1 30.1.19	7	5	26.6886	12.2143
RAA DDD	plant 1 30.1.19	7	6	29.3246	1.3356
RAA DDD	plant 1 30.1.19	7	7	29.7961	8.5176
RAA DDD	plant 1 30.1.19	7	8	25.2753	10.3671
RAA DDD	plant 1 30.1.19	7	9	29.6564	8.7541
RAA DDD	plant 1 30.1.19	7	10	35.9238	10.4943
RAA DDD	plant 1 30.1.19	7	11	28.917	5.7783
RAA DDD	plant 1 30.1.19	7	12	35.2633	15.1477
RAA DDD	plant 1 30.1.19	7	13	28.9967	13.1293
RAA DDD	plant 1 30.1.19	7	14	37.439	13.7408
RAA DDD	plant 1 30.1.19	7	15	38.8376	8.1486
RAA DDD	plant 1 30.1.19	7	16	28.8147	2.631
RAA DDD	plant 1 30.1.19	8	1	26.3633	1.2555				2	22.0934				427.3835	18	4	2B
RAA DDD	plant 1 30.1.19	8	2	21.5307	3.1521				1	18.3465							2B
RAA DDD	plant 1 30.1.19	8	3	30.9767	0.2874				4	16.2988							2B
RAA DDD	plant 1 30.1.19	8	4	30.2808	0.8622				3	15.1692							2B
RAA DDD	plant 1 30.1.19	8	5	22.1622	1.7767				6	12.4992							2B
RAA DDD	plant 1 30.1.19	8	6	23.2932	0.3668				5	12.2152							2B
RAA DDD	plant 1 30.1.19	8	7	22.1317	8.5411				8	17.1322							2B
RAA DDD	plant 1 30.1.19	8	8	21.7542	4.717				7	16.066							2B
RAA DDD	plant 1 30.1.19	8	9	27.1688	11.6697
RAA DDD	plant 1 30.1.19	8	10	27.2457	9.4751
RAA DDD	plant 1 30.1.19	8	11	23.6844	5.9243
RAA DDD	plant 1 30.1.19	8	12	24.008	6.3791
RAA DDD	plant 1 30.1.19	8	13	29.9138	0.8516	23.6268
RAA DDD	plant 1 30.1.19	8	14	34.3483	0.4626	22.5903
RAA DDD	plant 1 30.1.19	8	15	35.1396	14.6295
RAA DDD	plant 1 30.1.19	8	16	27.3821	6.3328
RAA DDD	plant 1 30.1.19	9	1	23.7554	9.8215				2	3.3167				431.0029	17	5	2B
RAA DDD	plant 1 30.1.19	9	2	22.2969	10.6197				1	2.7047							2B
RAA DDD	plant 1 30.1.19	9	3	22.0243	0.5303				4	11.4412	1.9779						1B2U
RAA DDD	plant 1 30.1.19	9	4	24.4726					3	11.3552	3.2094						1B2U
RAA DDD	plant 1 30.1.19	9	5	27.688	8.9352				6	18.5381							2B
RAA DDD	plant 1 30.1.19	9	6	29.7203	12.3985				5	20.8613							2B
RAA DDD	plant 1 30.1.19	9	7	32.9982	19.2094	7.2867			8	1.4961							2B
RAA DDD	plant 1 30.1.19	9	8	34.7508	28.3015				7	1.2977							2B
RAA DDD	plant 1 30.1.19	9	9	25.341	12.1917
RAA DDD	plant 1 30.1.19	9	10	24.6054	8.4771
RAA DDD	plant 1 30.1.19	9	11	28.2524	11.0155
RAA DDD	plant 1 30.1.19	9	12	22.1574	8.5897
RAA DDD	plant 1 30.1.19	9	13	23.4834	4.706
RAA DDD	plant 1 30.1.19	9	14	28.337	1.5096	22.483
RAA DDD	plant 1 30.1.19	9	15	30.8651	9.5142
RAA DDD	plant 1 30.1.19	9	16	30.2547	0.8672
RAA DDD	plant 1 30.1.19	12	1	19.9187	0.4694				2	12.1008				387.0123	18	3	2B
RAA DDD	plant 1 30.1.19	12	2	21.1059	2.9381				1	12.9323							2B
RAA DDD	plant 1 30.1.19	12	3	18.2724	0.6939	17.3677			4	7.1302							1Q
RAA DDD	plant 1 30.1.19	12	4	23.7805	1.7273				3	12.7377							1Q
RAA DDD	plant 1 30.1.19	12	5	26.7052	13.4887				6	18.3317							2B
RAA DDD	plant 1 30.1.19	12	6	31.8231	10.914				5	20.3124							2B
RAA DDD	plant 1 30.1.19	12	7	20.9699	3.9074
RAA DDD	plant 1 30.1.19	12	8	25.8333	11.0929
RAA DDD	plant 1 30.1.19	12	9	20.6906	1.0027	18.715
RAA DDD	plant 1 30.1.19	12	10	30.7123	13.0522
RAA DDD	plant 1 30.1.19	12	11	20.7718	7.5648
RAA DDD	plant 1 30.1.19	12	12	25.072	11.1348
RAA DDD	plant 1 30.1.19	12	13	25.2294	6.8985
RAA DDD	plant 1 30.1.19	12	14	27.0508	9.9972
RAA DDD	plant 1 30.1.19	12	15	27.8898	12.1596
RAA DDD	plant 1 30.1.19	12	16	21.1866	3.8136
RAA DDD	plant 1 30.1.19	13	1	26.0989	3.0955	19.4948			2	11.5379				452.8479	20	7	1Q
RAA DDD	plant 1 30.1.19	13	2	26.5139	21.3452				1	12.0511							1Q
RAA DDD	plant 1 30.1.19	13	3	34.8336	8.7249				4	22.5152							2B
RAA DDD	plant 1 30.1.19	13	4	37.1808	11.9055				3	25.0847							2B
RAA DDD	plant 1 30.1.19	13	5	29.7638	25.4273				6	10.9609	2.0226						UNKNOWN
RAA DDD	plant 1 30.1.19	13	6	30.1892	2.7802	25.3157			5	12.699	2.1764						UNKNOWN
RAA DDD	plant 1 30.1.19	13	7	31.3201	15.8561				8	9.9075	13.2422						1Q
RAA DDD	plant 1 30.1.19	13	8	28.8458	6.0822	10.4044			7	10.9723	9.9609						1Q
RAA DDD	plant 1 30.1.19	13	9	30.1504	2.4491				10	13.6367							2B
RAA DDD	plant 1 30.1.19	13	10	26.2349	4.408				9	12.2968							2B
RAA DDD	plant 1 30.1.19	13	11	22.6481	6.3298
RAA DDD	plant 1 30.1.19	13	12	32.6774	11.7037	18.034
RAA DDD	plant 1 30.1.19	13	13	29.5721	11.2338
RAA DDD	plant 1 30.1.19	13	14	23.722	11.486
RAA DDD	plant 1 30.1.19	13	15	22.0884	6.5293
RAA DDD	plant 1 30.1.19	13	16	21.0085	7.3839
RAA DDD	plant 1 30.1.19	14	1	31.9664	12.1272				2	19.9204				456.4215	16	4	2B
RAA DDD	plant 1 30.1.19	14	2	29.3247	11.6562				1	18.4575							2B
RAA DDD	plant 1 30.1.19	14	3	27.6524	10.0327				4	20.5905							2B
RAA DDD	plant 1 30.1.19	14	4	26.531	0.8362				3	18.5378							2B
RAA DDD	plant 1 30.1.19	14	5	30.9802	1.5019				6	23.9554							2B
RAA DDD	plant 1 30.1.19	14	6	32.7599	5.213				5	27.151							2B
RAA DDD	plant 1 30.1.19	14	7	22.7735	2.948				8	16.2193							2B
RAA DDD	plant 1 30.1.19	14	8	24.6981	6.2772				7	17.4382							2B
RAA DDD	plant 1 30.1.19	14	9	21.9707	5.0178
RAA DDD	plant 1 30.1.19	14	10	34.9377	2.3504
RAA DDD	plant 1 30.1.19	14	11	29.7816	7.3936
RAA DDD	plant 1 30.1.19	14	12	21.1377	6.8203
RAA DDD	plant 1 30.1.19	14	13	27.1941	11.867
RAA DDD	plant 1 30.1.19	14	14	34.5899	14.1946
RAA DDD	plant 1 30.1.19	14	15	26.5168	4.0382
RAA DDD	plant 1 30.1.19	14	16	33.6068	7.1055
RAA DDD	plant 1 30.1.19	16	1	30.1796	2.1734				2	22.6494				444.6428	15	6	2B
RAA DDD	plant 1 30.1.19	16	2	29.4227	4.6531				1	20.8752							2B
RAA DDD	plant 1 30.1.19	16	3	24.6838	1.8068				4	15.5275							2B
RAA DDD	plant 1 30.1.19	16	4	22.2674	2.4148				3	15.2466							2B
RAA DDD	plant 1 30.1.19	16	5	40.0584	16.5646				6	7.1944	27.388						2B
RAA DDD	plant 1 30.1.19	16	6	36.3049	17.1332				5	7.0488	27.3669						2B
RAA DDD	plant 1 30.1.19	16	7	31.7343	13.2451				8	26.7594							2B
RAA DDD	plant 1 30.1.19	16	8	31.5686	16.4088				7	26.4524							2B
RAA DDD	plant 1 30.1.19	16	9	29.0035	1.2987				10	28.1144							2B
RAA DDD	plant 1 30.1.19	16	10	25.6817	9.239				9	24.1073							2B
RAA DDD	plant 1 30.1.19	16	11	22.5984	6.7951
RAA DDD	plant 1 30.1.19	16	12	24.5553	3.7884
RAA DDD	plant 1 30.1.19	16	13	23.0965
RAA DDD	plant 1 30.1.19	16	14	23.084	11.2026
RAA DDD	plant 1 30.1.19	16	15	25.0144	10.1768
RAA DDD	plant 1 30.1.19	16	16	25.3893	11.5385
RAA DDD	plant 1 30.1.19	2	1	24.0005	2.5662				2	12.3678				438.7832	16	3	2B
RAA DDD	plant 1 30.1.19	2	2	23.8624	2.4184				1	12.0469							2B
RAA DDD	plant 1 30.1.19	2	3	24.7919	10.2341				4	17.2134							2B
RAA DDD	plant 1 30.1.19	2	4	24.1509	5.8644				3	16.2197							2B
RAA DDD	plant 1 30.1.19	2	5	33.3906	21.1476				6	27.1073							2B
RAA DDD	plant 1 30.1.19	2	6	31.1682	13.8884				5	26.0966							2B
RAA DDD	plant 1 30.1.19	2	7	30.0221	11.1881
RAA DDD	plant 1 30.1.19	2	8	23.6421	2.1076
RAA DDD	plant 1 30.1.19	2	9	22.4779	2.7307
RAA DDD	plant 1 30.1.19	2	10	20.8582	2.4981
RAA DDD	plant 1 30.1.19	2	11	28.946	16.3241
RAA DDD	plant 1 30.1.19	2	12	32.6325	3.0246
RAA DDD	plant 1 30.1.19	2	13	29.1064	2.1554
RAA DDD	plant 1 30.1.19	2	14	38.1621	10.4189
RAA DDD	plant 1 30.1.19	2	15	30.015	8.2965
RAA DDD	plant 1 30.1.19	2	16	21.5564	0.5981
RAA DDD	plant 1 30.1.19	3	1	21.7494	2.0594	8.8412			2	5.9996	10.6459			383.8263	16	3	1T1U
RAA DDD	plant 1 30.1.19	3	2	23.6402					1	5.3874	13.0879						1T1U
RAA DDD	plant 1 30.1.19	3	3	21.1879	7.9926				4	17.5827							2B
RAA DDD	plant 1 30.1.19	3	4	21.9502	0.8012				3	18.2605							2B
RAA DDD	plant 1 30.1.19	3	5	21.959	8.8506
RAA DDD	plant 1 30.1.19	3	6	23.3556	0.7481
RAA DDD	plant 1 30.1.19	3	7	24.2365	3.1538
RAA DDD	plant 1 30.1.19	3	8	28.8459	10.5693
RAA DDD	plant 1 30.1.19	3	9	29.4737	1.7573
RAA DDD	plant 1 30.1.19	3	10	24.6101	0.6852
RAA DDD	plant 1 30.1.19	3	11	24.969	9.958
RAA DDD	plant 1 30.1.19	3	12	28.2853	13.3643
RAA DDD	plant 1 30.1.19	3	13	26.7218	9.9194
RAA DDD	plant 1 30.1.19	3	14	23.9308	4.2582
RAA DDD	plant 1 30.1.19	3	15	17.6505	3.3793
RAA DDD	plant 1 30.1.19	3	16	21.2604	3.0077
RAA DDD	plant 2 30.1.19	1	1	22.6524	8.4948				2	3.5455				340.7893	16	2	2B
RAA DDD	plant 2 30.1.19	1	2	21.2883	12.3044				1	3.9319							2B
RAA DDD	plant 2 30.1.19	1	3	22.3033	7.6142				4	16.8075							2B
RAA DDD	plant 2 30.1.19	1	4	25.1251	5.3566				3	17.2151							2B
RAA DDD	plant 2 30.1.19	1	5	21.3131	3.8738
RAA DDD	plant 2 30.1.19	1	6	25.3837	9.4588
RAA DDD	plant 2 30.1.19	1	7	21.4967	8.9552
RAA DDD	plant 2 30.1.19	1	8	23.7714	9.7293
RAA DDD	plant 2 30.1.19	1	9	23.3052	11.7994
RAA DDD	plant 2 30.1.19	1	10	17.7492	4.0566
RAA DDD	plant 2 30.1.19	1	11	16.0896	8.1664
RAA DDD	plant 2 30.1.19	1	12	27.5827	1.4364
RAA DDD	plant 2 30.1.19	1	13	16.5477	4.7907
RAA DDD	plant 2 30.1.19	1	14	18.5781	2.929
RAA DDD	plant 2 30.1.19	1	15	16.8274	1.6479
RAA DDD	plant 2 30.1.19	1	16	20.7754	9.3302
RAA DDD	plant 2 30.1.19	4	1	21.0251	1.4381				2	17.9753				393.6365	18	5	2B
RAA DDD	plant 2 30.1.19	4	2	24.3009	11.3741				1	17.8073							2B
RAA DDD	plant 2 30.1.19	4	3	25.1342	13.1631				4	4.0009							2B
RAA DDD	plant 2 30.1.19	4	4	25.9409	18.2803				3	5.1129							2B
RAA DDD	plant 2 30.1.19	4	5	20.3964	2.7698				6	11.9717							2B
RAA DDD	plant 2 30.1.19	4	6	17.28	0.4858				5	10.0064							2B
RAA DDD	plant 2 30.1.19	4	7	32.6071	1.5204	24.2198			8	8.6468							1Q
RAA DDD	plant 2 30.1.19	4	8	30.873	17.0227				7	9.3974							1Q
RAA DDD	plant 2 30.1.19	4	9	29.188	14.7013				10	7.3997							2B
RAA DDD	plant 2 30.1.19	4	10	25.6931	19.9967				9	8.377							2B
RAA DDD	plant 2 30.1.19	4	11	24.7058	3.469
RAA DDD	plant 2 30.1.19	4	12	25.1932	9.3404
RAA DDD	plant 2 30.1.19	4	13	21.603	3.9812
RAA DDD	plant 2 30.1.19	4	14	21.5149	8.4842
RAA DDD	plant 2 30.1.19	4	15	25.8113	6.6653	12.3716
RAA DDD	plant 2 30.1.19	4	16	22.3696	4.1368
RAA DDD	plant 2 30.1.19	5	1	24.9082	2.9863				2	18.069				429.2542	22	5	2B
RAA DDD	plant 2 30.1.19	5	2	22.6007	6.0995				1	14.0508							2B
RAA DDD	plant 2 30.1.19	5	3	34.4545	2.6813	20.457			4	14.2795							1Q
RAA DDD	plant 2 30.1.19	5	4	33.272	7.0448	14.4135			3	14.2492							1Q
RAA DDD	plant 2 30.1.19	5	5	26.9231	0.3832	20.8619			6	10.2958							1Q
RAA DDD	plant 2 30.1.19	5	6	30.7451	1.3945	22.4824			5	12.5996							1Q
RAA DDD	plant 2 30.1.19	5	7	29.9103	7.4203				8	21.8605							1Q
RAA DDD	plant 2 30.1.19	5	8	29.6558	6.3843	20.2347			7	18.2586							1Q
RAA DDD	plant 2 30.1.19	5	9	26.3481	2.7082				10	17.8395							2B
RAA DDD	plant 2 30.1.19	5	10	22.7089	7.4175				9	15.0419							2B
RAA DDD	plant 2 30.1.19	5	11	23.9115	0.6939	12.1255
RAA DDD	plant 2 30.1.19	5	12	20.9896	5.2503
RAA DDD	plant 2 30.1.19	5	13	28.3899	8.5152
RAA DDD	plant 2 30.1.19	5	14	27.8877	3.8746
RAA DDD	plant 2 30.1.19	5	15	20.3049	3.554
RAA DDD	plant 2 30.1.19	5	16	26.2439	6.8254
RAA DDD	plant 2 30.1.19	7	1	19.1207	3.3996				2	13.5299				366.4951	16	4	2B
RAA DDD	plant 2 30.1.19	7	2	19.4355	4.5709				1	14.6262							2B
RAA DDD	plant 2 30.1.19	7	3	25.3454	9.6669				4	17.3111							2B
RAA DDD	plant 2 30.1.19	7	4	25.3819	4.4843				3	17.5825							2B
RAA DDD	plant 2 30.1.19	7	5	27.0148	2.7879				6	18.7878							2B
RAA DDD	plant 2 30.1.19	7	6	23.7752	3.5103				5	17.4122							2B
RAA DDD	plant 2 30.1.19	7	7	29.1863	7.8931				8	21.813							2B
RAA DDD	plant 2 30.1.19	7	8	30.0283	9.9939				7	22.5743							2B
RAA DDD	plant 2 30.1.19	7	9	17.6762	4.1419
RAA DDD	plant 2 30.1.19	7	10	22.0053	9.6178
RAA DDD	plant 2 30.1.19	7	11	24.9143	6.5785
RAA DDD	plant 2 30.1.19	7	12	21.0834	1.3344
RAA DDD	plant 2 30.1.19	7	13	21.3972	9.2088
RAA DDD	plant 2 30.1.19	7	14	20.4011	10.7772
RAA DDD	plant 2 30.1.19	7	15	18.5453	3.2296
RAA DDD	plant 2 30.1.19	7	16	21.1842	8.5596
RAA DDD	plant 2 30.1.19	11	1	24.8284	16.6582				2	6.5358				466.622	19	4	2B
RAA DDD	plant 2 30.1.19	11	2	26.2579	25.4717				1	6.0854							2B
RAA DDD	plant 2 30.1.19	11	3	25.8476	3.3072				4	18.6144							2B
RAA DDD	plant 2 30.1.19	11	4	25.7356	0.7973				3	18.143							2B
RAA DDD	plant 2 30.1.19	11	5	35.4794	1.492	28.3841			6	8.7784	11.0739						UNKNOWN
RAA DDD	plant 2 30.1.19	11	6	37.3058	35.1565				5	10.1562	12.6155						UNKNOWN
RAA DDD	plant 2 30.1.19	11	7	32.1968	16.3136
RAA DDD	plant 2 30.1.19	11	8	29.5286	5.4354
RAA DDD	plant 2 30.1.19	11	9	33.4078	0.479	23.0458
RAA DDD	plant 2 30.1.19	11	10	29.4857	5.0168
RAA DDD	plant 2 30.1.19	11	11	24.1182	3.23
RAA DDD	plant 2 30.1.19	11	12	26.3739	9.4951
RAA DDD	plant 2 30.1.19	11	13	21.9949	6.8439
RAA DDD	plant 2 30.1.19	11	14	28.9662	3.1268
RAA DDD	plant 2 30.1.19	11	15	32.9665	16.5843
RAA DDD	plant 2 30.1.19	11	16	32.1287	3.5863	14.4614
RAA DDD	plant 2 30.1.19	13.1	1	24.4969	3.9146				2	20.1272				435.6557	18	1	2B
RAA DDD	plant 2 30.1.19	13.1	2	22.7153	2.3942				1	19.4387							2B
RAA DDD	plant 2 30.1.19	13.1	3	32.9398	12.842
RAA DDD	plant 2 30.1.19	13.1	4	22.7915	7.3677
RAA DDD	plant 2 30.1.19	13.1	5	31.9865	7.0309
RAA DDD	plant 2 30.1.19	13.1	6	24.1904	6.1419
RAA DDD	plant 2 30.1.19	13.1	7	25.4335	5.0508
RAA DDD	plant 2 30.1.19	13.1	8	24.9959	13.2245
RAA DDD	plant 2 30.1.19	13.1	9	26.6606	9.9512	5.3443
RAA DDD	plant 2 30.1.19	13.1	10	23.3733	1.9608	16.3126
RAA DDD	plant 2 30.1.19	13.1	11	29.5486	11.8729
RAA DDD	plant 2 30.1.19	13.1	12	37.1884	15.0562
RAA DDD	plant 2 30.1.19	13.1	13	30.8765	3.9712
RAA DDD	plant 2 30.1.19	13.1	14	27.5937	4.2205
RAA DDD	plant 2 30.1.19	13.1	15	28.7438	9.2343
RAA DDD	plant 2 30.1.19	13.1	16	22.121	4.1657
RAA DDD	plant 2 30.1.19	13.2	1	23.3398	3.4396				2	13.9356				377.5679	16	2	2B
RAA DDD	plant 2 30.1.19	13.2	2	23.9773	1.2727				1	12.4334							2B
RAA DDD	plant 2 30.1.19	13.2	3	27.2432	1.6323				4	13.1734							2B
RAA DDD	plant 2 30.1.19	13.2	4	27.7743	2.7697				3	11.2181							2B
RAA DDD	plant 2 30.1.19	13.2	5	24.1745	8.3299
RAA DDD	plant 2 30.1.19	13.2	6	21.5352	7.9821
RAA DDD	plant 2 30.1.19	13.2	7	24.9061	1.1873
RAA DDD	plant 2 30.1.19	13.2	8	21.601	4.5356
RAA DDD	plant 2 30.1.19	13.2	9	30.4571	11.0953
RAA DDD	plant 2 30.1.19	13.2	10	18.9171	1.7505
RAA DDD	plant 2 30.1.19	13.2	11	27.5228	12.3187
RAA DDD	plant 2 30.1.19	13.2	12	20.3653	8.1048
RAA DDD	plant 2 30.1.19	13.2	13	22.2798	7.7182
RAA DDD	plant 2 30.1.19	13.2	14	21.623	9.1635
RAA DDD	plant 2 30.1.19	13.2	15	19.9029	3.6682
RAA DDD	plant 2 30.1.19	13.2	16	21.9485	4.1479
RAA DDD	plant 2 30.1.19	16	1	34.6194	26.4926				2	9.2406				401.6343	19	4	1Q
RAA DDD	plant 2 30.1.19	16	2	31.8248	2.8922	26.5817			1	9.7456							1Q
RAA DDD	plant 2 30.1.19	16	3	24.8342	15.3933				4	1.7341							2B
RAA DDD	plant 2 30.1.19	16	4	26.3061	12.6299	5.9867			3	2.096							2B
RAA DDD	plant 2 30.1.19	16	5	18.5517	4.0418				6	13.2045							2B
RAA DDD	plant 2 30.1.19	16	6	19.6883	5.319				5	14.6406							2B
RAA DDD	plant 2 30.1.19	16	7	27.2005	13.0542				8	20.5395							2B
RAA DDD	plant 2 30.1.19	16	8	27.0795	6.1863				7	20.9624							2B
RAA DDD	plant 2 30.1.19	16	9	27.4691	14.1068
RAA DDD	plant 2 30.1.19	16	10	21.5857	2.5374	15.3719
RAA DDD	plant 2 30.1.19	16	11	28.4042	11.2757
RAA DDD	plant 2 30.1.19	16	12	27.7328	15.2617
RAA DDD	plant 2 30.1.19	16	13	19.2917	7.7302
RAA DDD	plant 2 30.1.19	16	14	23.9095	11.249
RAA DDD	plant 2 30.1.19	16	15	21.049	1.4276
RAA DDD	plant 2 30.1.19	16	16	22.0878	12.1342
RAA DDD	plant 2 30.1.19	18	1	22.4535	2.6949				2	14.9965				435.2143	21	6	2B
RAA DDD	plant 2 30.1.19	18	2	22.6834	1.5152				1	13.9971							2B
RAA DDD	plant 2 30.1.19	18	3	35.6036	15.1437				4	29.7466							2B
RAA DDD	plant 2 30.1.19	18	4	34.796	5.0055	17.1478			3	27.8641							2B
RAA DDD	plant 2 30.1.19	18	5	30.8603	0.8157				6	14.5013							1Q
RAA DDD	plant 2 30.1.19	18	6	29.3046	13.2085	10.2003			5	16.3642							1Q
RAA DDD	plant 2 30.1.19	18	7	24.3278	4.855				8	18.9819							2B
RAA DDD	plant 2 30.1.19	18	8	22.9211	1.0915				7	16.441							2B
RAA DDD	plant 2 30.1.19	18	9	24.0999	3.5339				10	17.6219							2B
RAA DDD	plant 2 30.1.19	18	10	25.1015	12.9081				9	18.892							2B
RAA DDD	plant 2 30.1.19	18	11	24.0753	2.3213				12	19.0295							2B
RAA DDD	plant 2 30.1.19	18	12	23.9982	4.2141				11	18.2159							2B
RAA DDD	plant 2 30.1.19	18	13	30.2663	13.8649
RAA DDD	plant 2 30.1.19	18	14	29.5861	0.6009	26.514
RAA DDD	plant 2 30.1.19	18	15	28.5262	2.0563	21.5978
RAA DDD	plant 2 30.1.19	18	16	26.6105	0.4065	22.1611
RAA DDD	plant 2 30.1.19	19	1	24.236	0.9404				2	21.9894				359.8875	18	6	2B
RAA DDD	plant 2 30.1.19	19	2	24.3325	6.3791				1	19.6965							2B
RAA DDD	plant 2 30.1.19	19	3	18.9139	8.6999				4	17.071							2B
RAA DDD	plant 2 30.1.19	19	4	20.6211	4.4936				3	17.3471							2B
RAA DDD	plant 2 30.1.19	19	5	24.0588	10.9458				6	20.5742							2B
RAA DDD	plant 2 30.1.19	19	6	27.1301	6.1119				5	23.8136							2B
RAA DDD	plant 2 30.1.19	19	7	22.8575	8.0603				8	17.5914							2B
RAA DDD	plant 2 30.1.19	19	8	21.9214	12.809				7	17.1996							2B
RAA DDD	plant 2 30.1.19	19	9	22.1046	2.0872				10	14.1053							1Q
RAA DDD	plant 2 30.1.19	19	10	22.3234	6.1053	14.9974			9	15.5364							1Q
RAA DDD	plant 2 30.1.19	19	11	17.7727	3.429				12	15.7081							2B
RAA DDD	plant 2 30.1.19	19	12	16.4992	2.4291				11	14.19							2B
RAA DDD	plant 2 30.1.19	19	13	16.9299	2.8877
RAA DDD	plant 2 30.1.19	19	14	26.1793	10.07
RAA DDD	plant 2 30.1.19	19	15	34.8913	5.9201	26.7865
RAA DDD	plant 2 30.1.19	19	16	19.1158	4.2261
RAA DDD	P3-D5	1	1	37.0194	6.5663	14.4893			2	30.2151				443.923	22	4	2B
RAA DDD	P3-D5	1	2	34.2747	16.547				1	26.4942							2B
RAA DDD	P3-D5	1	3	29.5206	2.2544	18.6977			4	8.9909							1Q
RAA DDD	P3-D5	1	4	29.595	1.2074	25.7479			3	8.3972							1Q
RAA DDD	P3-D5	1	5	29.4192	7.8766	19.1873			6	12.7588							1Q
RAA DDD	P3-D5	1	6	31.3364	6.6377	23.8362			5	13.3147							1Q
RAA DDD	P3-D5	1	7	23.9319	4.0594				8	14.8895							2B
RAA DDD	P3-D5	1	8	23.5264	6.3623				7	15.061							2B
RAA DDD	P3-D5	1	9	22.2946	5.8071
RAA DDD	P3-D5	1	10	25.4292	5.3033	9.5177
RAA DDD	P3-D5	1	11	27.2309	10.9865
RAA DDD	P3-D5	1	12	27.4375	12.2113
RAA DDD	P3-D5	1	13	27.6026	3.8186
RAA DDD	P3-D5	1	14	30.2716	12.2703
RAA DDD	P3-D5	1	15	22.8179	3.5752
RAA DDD	P3-D5	1	16	22.2151	4.5599
RAA DDD	P3-D5	2.1	1	35.0717	12.8743				2	31.0323				480.142	20	5	2B
RAA DDD	P3-D5	2.1	2	34.9216	9.9535				1	32.625							2B
RAA DDD	P3-D5	2.1	3	28.1334	0.8747	15.1595			4	21.1618							2B
RAA DDD	P3-D5	2.1	4	26.6646	2.1105				3	18.4009							2B
RAA DDD	P3-D5	2.1	5	41.2373	1.4903	23.9945			6	13.2967							1Q
RAA DDD	P3-D5	2.1	6	39.003	23.9294				5	11.6838							1Q
RAA DDD	P3-D5	2.1	7	27.5128	2.5486				8	15.7889							1Q
RAA DDD	P3-D5	2.1	8	28.3186	0.6706	24.8417			7	16.8972							1Q
RAA DDD	P3-D5	2.1	9	22.5932	4.2217				10	17.1446							2B
RAA DDD	P3-D5	2.1	10	23.1397	5.0129				9	17.8721							2B
RAA DDD	P3-D5	2.1	11	33.1153	16.8611
RAA DDD	P3-D5	2.1	12	30.1215	1.7485	23.5273
RAA DDD	P3-D5	2.1	13	30.0465	15.2004
RAA DDD	P3-D5	2.1	14	24.7791	8.4347
RAA DDD	P3-D5	2.1	15	23.5175	4.5065
RAA DDD	P3-D5	2.1	16	31.9662	16.7547
RAA DDD	P3-D5	2.2	1	25.9452	3.2204	20.021			2	5.4743	8.1523			431.9382	25	8	UNKNOWN
RAA DDD	P3-D5	2.2	2	22.2093	3.0966				1	4.8876	7.8273						UNKNOWN
RAA DDD	P3-D5	2.2	3	28.0989	5.1203				4	21.6669							2B
RAA DDD	P3-D5	2.2	4	27.8066	7.7072				3	20.9756							2B
RAA DDD	P3-D5	2.2	5	30.9713	17.0168				6	22.0668	2.5101						2B
RAA DDD	P3-D5	2.2	6	32.7998	18.0851				5	22.3418	2.242						2B
RAA DDD	P3-D5	2.2	7	20.9177	6.9951				8	13.9314							2B
RAA DDD	P3-D5	2.2	8	21.5456	2.2791				7	16.1428							2B
RAA DDD	P3-D5	2.2	9	29.8864	1.2182	21.5605			10	9.6958	14.1921						1Q
RAA DDD	P3-D5	2.2	10	26.0798	2.5764	14.6283	7.102		9	9.6305	11.0486						1Q
RAA DDD	P3-D5	2.2	11	23.5385	3.8605
RAA DDD	P3-D5	2.2	12	23.856	2.8389	18.1767
RAA DDD	P3-D5	2.2	13	31.404	6.064	9.8206
RAA DDD	P3-D5	2.2	14	35.6041	1.3188	16.4765	11.722
RAA DDD	P3-D5	2.2	15	24.589	7.4044	1.9366
RAA DDD	P3-D5	2.2	16	26.686	10.3572
RAA DDD	P3-D5	5	1	33.2532	1.2959				2	24.8945				426.6191	16	1	2B
RAA DDD	P3-D5	5	2	33.9587	13.6235				1	25.8913							2B
RAA DDD	P3-D5	5	3	22.1237	1.4699
RAA DDD	P3-D5	5	4	21.6739	4.4154
RAA DDD	P3-D5	5	5	27.5854	12.6186
RAA DDD	P3-D5	5	6	22.8829	8.9149
RAA DDD	P3-D5	5	7	30.0921	11.602
RAA DDD	P3-D5	5	8	25.0108	9.8415
RAA DDD	P3-D5	5	9	28.5741	5.4187
RAA DDD	P3-D5	5	10	22.5321	10.2245
RAA DDD	P3-D5	5	11	27.9279	9.7775
RAA DDD	P3-D5	5	12	29.9999	4.3346
RAA DDD	P3-D5	5	13	26.1408	5.5574
RAA DDD	P3-D5	5	14	27.4688	9.9277
RAA DDD	P3-D5	5	15	25.0837	11.3583
RAA DDD	P3-D5	5	16	22.3111	11.1735
RAA DDD	P3-D5	6	1	41.0279	18.146				2	33.6251				619.7029	17	6	2B
RAA DDD	P3-D5	6	2	41.3406	22.5822				1	32.9659							2B
RAA DDD	P3-D5	6	3	33.9583	13.0087				4	30.4427							2B
RAA DDD	P3-D5	6	4	36.5224	14.534				3	33.004							2B
RAA DDD	P3-D5	6	5	33.5697	7.0181				6	22.9966							2B
RAA DDD	P3-D5	6	6	32.6958	8.5355				5	20.5794							2B
RAA DDD	P3-D5	6	7	47.3027	13.1297				8	37.7263							2B
RAA DDD	P3-D5	6	8	48.884	17.2774				7	38.2448							2B
RAA DDD	P3-D5	6	9	42.9247	14.7489				10	30.868							2B
RAA DDD	P3-D5	6	10	41.4169	1.581				9	32.5728							2B
RAA DDD	P3-D5	6	11	44.3411	11.38				12	32.5789							2B
RAA DDD	P3-D5	6	12	37.7431	11.9613				11	28.1379							2B
RAA DDD	P3-D5	6	13	35.3867	1.039	30.0198
RAA DDD	P3-D5	6	14	32.322	7.4646
RAA DDD	P3-D5	6	15	33.2891	1.0045
RAA DDD	P3-D5	6	16	36.9779	14.622
RAA DDD	P3-D5	7	1	29.4141	4.588				2	22.2947				493.5167	17	2	2B
RAA DDD	P3-D5	7	2	27.3215	10.5498				1	23.3508							2B
RAA DDD	P3-D5	7	3	28.1074	10.1915				4	18.7999							2B
RAA DDD	P3-D5	7	4	30.9406	3.8448				3	21.2653							2B
RAA DDD	P3-D5	7	5	23.6732	1.1397
RAA DDD	P3-D5	7	6	34.3912	5.5449
RAA DDD	P3-D5	7	7	32.8128	10.1226
RAA DDD	P3-D5	7	8	33.6233	6.2311
RAA DDD	P3-D5	7	9	31.6846	0.4285	25.8799
RAA DDD	P3-D5	7	10	32.8248	12.1934
RAA DDD	P3-D5	7	11	29.1313	2.814
RAA DDD	P3-D5	7	12	24.1998	7.5616
RAA DDD	P3-D5	7	13	35.2482	16.9962
RAA DDD	P3-D5	7	14	26.2038	0.8177
RAA DDD	P3-D5	7	15	32.9136	11.7086
RAA DDD	P3-D5	7	16	41.0265	18.4618
RAA DDD	P3-D5	8	1	22.0738	2.0487				2	18.4202				454.5294	18	3	2B
RAA DDD	P3-D5	8	2	23.0752	9.147				1	19.0566							2B
RAA DDD	P3-D5	8	3	34.1634	14.3391				4	26.3375							2B
RAA DDD	P3-D5	8	4	28.5209	13.2114				3	23.4219							2B
RAA DDD	P3-D5	8	5	35.9591	7.5816				6	29.6061							2B
RAA DDD	P3-D5	8	6	32.972	4.4727				5	26.4493							2B
RAA DDD	P3-D5	8	7	24.9464	9.7763
RAA DDD	P3-D5	8	8	32.9351	0.8554	26.1394
RAA DDD	P3-D5	8	9	36.4248	7.309
RAA DDD	P3-D5	8	10	21.5865	3.8309
RAA DDD	P3-D5	8	11	27.4318	12.3446
RAA DDD	P3-D5	8	12	22.2178	10.8942
RAA DDD	P3-D5	8	13	23.6101	5.4619
RAA DDD	P3-D5	8	14	26.7831	14.8379
RAA DDD	P3-D5	8	15	29.4261	14.2307
RAA DDD	P3-D5	8	16	32.4033	10.1301	17.8923
RAA DDD	P3-D5	10	1	28.5095	2.9671				2	19.9619				441.0732	17	3	2B
RAA DDD	P3-D5	10	2	29.7151	9.1225				1	2.928							2B
RAA DDD	P3-D5	10	3	22.7627	10.3967				4	20.2973							2B
RAA DDD	P3-D5	10	4	24.8593	1.318				3	23.7394							2B
RAA DDD	P3-D5	10	5	33.6232	4.4434				6	23.7999							2B
RAA DDD	P3-D5	10	6	33.5263	13.8149				5	24.6127							2B
RAA DDD	P3-D5	10	7	20.1598	5.1146
RAA DDD	P3-D5	10	8	28.1516	1.411	23.1448
RAA DDD	P3-D5	10	9	23.4254	2.844
RAA DDD	P3-D5	10	10	26.367	6.7839
RAA DDD	P3-D5	10	11	29.5498	10.6317
RAA DDD	P3-D5	10	12	28.1661	10.4422
RAA DDD	P3-D5	10	13	30.759	7.0935
RAA DDD	P3-D5	10	14	27.3578	5.688
RAA DDD	P3-D5	10	15	23.5738	8.4856
RAA DDD	P3-D5	10	16	30.5668	8.8012
RAA DDD	P3-D5	11	1	40.6654	2.1966				2	23.13	12.0908			481.1256	16	7	2B
RAA DDD	P3-D5	11	2	36.2145	1.7734				1	20.2153	11.4936						2B
RAA DDD	P3-D5	11	3	27.9829	3.6189				4	26.2556							2B
RAA DDD	P3-D5	11	4	28.4869	5.1172				3	26.0931							2B
RAA DDD	P3-D5	11	5	23.0377	0.9444				6	16.8355							2B
RAA DDD	P3-D5	11	6	24.6	9.2234				5	18.4652							2B
RAA DDD	P3-D5	11	7	29.5553	3.4902				8	17.4813							2B
RAA DDD	P3-D5	11	8	34.2069	1.0278				7	22.1432							2B
RAA DDD	P3-D5	11	9	31.5221	15.623				10	24.1252							2B
RAA DDD	P3-D5	11	10	29.6719	11.3395				9	20.3892							2B
RAA DDD	P3-D5	11	11	30.8983	11.5753				12	26.2093							2B
RAA DDD	P3-D5	11	12	28.034	8.3361				11	23.9314							2B
RAA DDD	P3-D5	11	13	26.168	10.9072
RAA DDD	P3-D5	11	14	26.0337	12
RAA DDD	P3-D5	11	15	31.0843	9.4102
RAA DDD	P3-D5	11	16	32.9637	15.4426
RAA DDD	P3-D5	12	1	26.6949	7.3894				2	22.3842				489.9208	19	6	2B
RAA DDD	P3-D5	12	2	26.1198	71,319				1	21.3539							2B
RAA DDD	P3-D5	12	3	32.1266	11.2289				4	20.0914							2B
RAA DDD	P3-D5	12	4	31.279	10.3362				3	20.1151							2B
RAA DDD	P3-D5	12	5	29.5508	21.4026				6	0.8378							2B
RAA DDD	P3-D5	12	6	26.6708	15.307				5	1.0799							2B
RAA DDD	P3-D5	12	7	39.6565	14.2192				8	33.4103							2B
RAA DDD	P3-D5	12	8	38.154	2.8321	22.0641			7	33.7837							2B
RAA DDD	P3-D5	12	9	26.1254	5.7963				10	18.2902							2B
RAA DDD	P3-D5	12	10	26.1619	3.3439				9	16.6904							2B
RAA DDD	P3-D5	12	11	34.4297	0.2874	29.4408			12	13.7561							1Q
RAA DDD	P3-D5	12	12	34.1189	2.375	27.5125			11	13.1639							1Q
RAA DDD	P3-D5	12	13	33.213	16.7301
RAA DDD	P3-D5	12	14	29.612	4.5268
RAA DDD	P3-D5	12	15	22.8407	9.9817
RAA DDD	P3-D5	12	16	33.1668	19.0127
RAA DDD	P4-C6	1	1	33.6782	12.1849	3.1283			2	29.4692				499.3529	22	3	2B
RAA DDD	P4-C6	1	2	35.3733	6.1189	11.7657			1	33.9839							2B
RAA DDD	P4-C6	1	3	34.7427	3.996				4	23.4874							2B
RAA DDD	P4-C6	1	4	34.1096	5.6234				3	23.3608							2B
RAA DDD	P4-C6	1	5	41.971	2.8973	36.1403			6	22.6338							1Q
RAA DDD	P4-C6	1	6	36.7721	6.249	28.2527			5	20.1566							1Q
RAA DDD	P4-C6	1	7	26.9187	2.1482	22.3933
RAA DDD	P4-C6	1	8	27.4392	2.1746
RAA DDD	P4-C6	1	9	28.0209	2.452
RAA DDD	P4-C6	1	10	27.0194	1.6158
RAA DDD	P4-C6	1	11	29.7706	13.0038
RAA DDD	P4-C6	1	12	27.0549	0.7007	20.2708
RAA DDD	P4-C6	1	13	31.4614	10.1682
RAA DDD	P4-C6	1	14	34.7206	16.964
RAA DDD	P4-C6	1	15	25.6683	1.8251
RAA DDD	P4-C6	1	16	24.632	6.3677
RAA DDD	P4-C6	2	1	26.8703	5.1165				2	16.1644				380.405	17	2	1T1U
RAA DDD	P4-C6	2	2	28.1178	26.7833				1	17.867							1T1U
RAA DDD	P4-C6	2	3	20.1167	0.6049	17.5168			4	9.1891							1Q
RAA DDD	P4-C6	2	4	23.3212	22.4571				3	11.7785							1Q
RAA DDD	P4-C6	2	5	19.2585	10.5434
RAA DDD	P4-C6	2	6	21.898	8.0683
RAA DDD	P4-C6	2	7	21.1787	7.2874
RAA DDD	P4-C6	2	8	26.2813	7.934
RAA DDD	P4-C6	2	9	27.5819	10.8945
RAA DDD	P4-C6	2	10	23.0289	7.0349
RAA DDD	P4-C6	2	11	24.1421	10.3086
RAA DDD	P4-C6	2	12	31.1803	17.2168
RAA DDD	P4-C6	2	13	20.6097	2.9154
RAA DDD	P4-C6	2	14	22.1533	4.0977
RAA DDD	P4-C6	2	15	25.9703	11.9618
RAA DDD	P4-C6	2	16	18.696	1.5875
RAA DDD	P4-C6	3	1	28.9939	2.6977				2	22.3241				581.7881	19	2	2B
RAA DDD	P4-C6	3	2	35.0553	17.4173				1	24.668							2B
RAA DDD	P4-C6	3	3	47.0387	3.647	32.8867			4	28.4544							1Q
RAA DDD	P4-C6	3	4	44.6121	5.8199	37.3371			3	22.2293							1Q
RAA DDD	P4-C6	3	5	37.9032	13.7283
RAA DDD	P4-C6	3	6	38.3134	13.618
RAA DDD	P4-C6	3	7	36.7012	9.3314
RAA DDD	P4-C6	3	8	28.3138	10.9932
RAA DDD	P4-C6	3	9	40.8824	13.5347
RAA DDD	P4-C6	3	10	32.7706	16.1125
RAA DDD	P4-C6	3	11	37.4759	19.1307
RAA DDD	P4-C6	3	12	35.7071	1.9846	14.9179
RAA DDD	P4-C6	3	13	38.0484	20.032
RAA DDD	P4-C6	3	14	32.2393	10.7528
RAA DDD	P4-C6	3	15	38.1098	24.2114
RAA DDD	P4-C6	3	16	29.623	13.45
RAA DDD	P4-C6	4	1	25.7142	7.827				2	20.5847				462.5234	22	7	2B
RAA DDD	P4-C6	4	2	27.2616	6.8001				1	21.532							2B
RAA DDD	P4-C6	4	3	33.4607	17.6344				4	27.4682							2B
RAA DDD	P4-C6	4	4	33.5878	11.7171				3	28.279							2B
RAA DDD	P4-C6	4	5	26.2282	2.3871				6	18.9042							2B
RAA DDD	P4-C6	4	6	25.7267	2.4432				5	17.4963							2B
RAA DDD	P4-C6	4	7	30.7745	9.3809	16.6691			8	14.9603							1Q
RAA DDD	P4-C6	4	8	33.2055	2.4988	24.066			7	14.9053							1Q
RAA DDD	P4-C6	4	9	29.6302	7.0374	16.3602			10	8.7528							1Q
RAA DDD	P4-C6	4	10	31.9646	10.4932				9	9.7389							1Q
RAA DDD	P4-C6	4	11	35.9947	16.886				12	28.3604							2B
RAA DDD	P4-C6	4	12	35.5173	14.4258				11	29.6459							2B
RAA DDD	P4-C6	4	13	25.0614	0.5748	23.5584			14	11.235							1Q
RAA DDD	P4-C6	4	14	23.0503	1.886	18.5282			13	11.3606							1Q
RAA DDD	P4-C6	4	15	23.5081	3.304	9.1762
RAA DDD	P4-C6	4	16	21.8376	7.3384
RAA DDD	P4-C6	5	1	23.8058	0.568				2	15.9122				371.3346	17	2	2B
RAA DDD	P4-C6	5	2	24.7108	9.2587				1	18.0634							2B
RAA DDD	P4-C6	5	3	18.8928	1.7845				4	13.2664							2B
RAA DDD	P4-C6	5	4	21.6988	2.5378				3	13.9741							2B
RAA DDD	P4-C6	5	5	26.1785	12.2917
RAA DDD	P4-C6	5	6	28.7192	10.7259
RAA DDD	P4-C6	5	7	28.4939	9.9931
RAA DDD	P4-C6	5	8	22.9955	10.833
RAA DDD	P4-C6	5	9	21.4003	1.9121
RAA DDD	P4-C6	5	10	24.7463	7.3467
RAA DDD	P4-C6	5	11	22.9859	4.6452
RAA DDD	P4-C6	5	12	18.4833	5.7743
RAA DDD	P4-C6	5	13	24.5461	10.3319
RAA DDD	P4-C6	5	14	24.5717	0.7007	19.0748
RAA DDD	P4-C6	5	15	21.2835	4.6603
RAA DDD	P4-C6	5	16	17.8222	2.9123
RAA DDD	P4-C6	6	1	41.5923	5.3131				2	36.9646				468.6237	16	3	2B
RAA DDD	P4-C6	6	2	39.6184	11.8909				1	34.5547							2B
RAA DDD	P4-C6	6	3	23.911	8.3733				4	17.3958							2B
RAA DDD	P4-C6	6	4	25.8465	8.5638				3	18.9774							2B
RAA DDD	P4-C6	6	5	25.8023	4.495				6	22.6428							2B
RAA DDD	P4-C6	6	6	26.8813	4.6084				5	22.5042							2B
RAA DDD	P4-C6	6	7	26.9451	7.7359
RAA DDD	P4-C6	6	8	23.2322	2.335
RAA DDD	P4-C6	6	9	31.9287	14.5115
RAA DDD	P4-C6	6	10	29.2255	10.2391
RAA DDD	P4-C6	6	11	27.2525	1.5413
RAA DDD	P4-C6	6	12	27.7841	15.5539
RAA DDD	P4-C6	6	13	27.6253	13.331
RAA DDD	P4-C6	6	14	33.1359	15.7871
RAA DDD	P4-C6	6	15	30.4463	12.0447
RAA DDD	P4-C6	6	16	27.3963	3.7728
RAA DDD	P4-C6	7	1	23.826	0.4558	18.1726			2	10.8049				456.6671	20	4	1Q
RAA DDD	P4-C6	7	2	23.7599	1.1272	16.8305			1	11.0903							1Q
RAA DDD	P4-C6	7	3	26.106	3.3723				4	22.3388							2B
RAA DDD	P4-C6	7	4	24.1056	10.739				3	20.0286							2B
RAA DDD	P4-C6	7	5	24.8417	6.7501				6	19.6261							2B
RAA DDD	P4-C6	7	6	23.5264	4.2573				5	18.9759							2B
RAA DDD	P4-C6	7	7	32.1844	10.2144				8	25.0461							2B
RAA DDD	P4-C6	7	8	28.8033	9.1714				7	23.019							2B
RAA DDD	P4-C6	7	9	34.546	13.7598
RAA DDD	P4-C6	7	10	30.3134	6.6445
RAA DDD	P4-C6	7	11	25.6301	11.7003
RAA DDD	P4-C6	7	12	39.1584	10.9857
RAA DDD	P4-C6	7	13	32.0839	5.1761	9.7567
RAA DDD	P4-C6	7	14	30.2517	6.1441
RAA DDD	P4-C6	7	15	25.4249	10.8811
RAA DDD	P4-C6	7	16	32.1054	11.3128	16.4981
RAA DDD	P4-C6	8	1	34.8521	2	18.4884	7.6642		2	12.5397				430.1067	22	5	1Q
RAA DDD	P4-C6	8	2	31.7308	0.9909	17.3107			1	11.56							1Q
RAA DDD	P4-C6	8	3	23.367	12.8097				4	1.3829							2B
RAA DDD	P4-C6	8	4	21.9277	16.6775				3	1.2727							2B
RAA DDD	P4-C6	8	5	29.2934	10.1979				6	23.1318							1Q
RAA DDD	P4-C6	8	6	26.8564	7.7755	13.9839			5	19.6709							1Q
RAA DDD	P4-C6	8	7	29.6737	11.5774				8	18.7469							2B
RAA DDD	P4-C6	8	8	31.5341	9.3831				7	21.4928							2B
RAA DDD	P4-C6	8	9	21.8698	5.0956				10	18.995							2B
RAA DDD	P4-C6	8	10	21.0135	4.2454				9	18.4943							2B
RAA DDD	P4-C6	8	11	34.1266	6.6315	6.5437
RAA DDD	P4-C6	8	12	19.5231	2.9727
RAA DDD	P4-C6	8	13	23.3557	5.3008
RAA DDD	P4-C6	8	14	26.9168	10.3094
RAA DDD	P4-C6	8	15	21.1022	9.7899
RAA DDD	P4-C6	8	16	32.9638	7.3215	0.6241
RAA DDD	P4-C6	9	1	28.3945	1.4262	21.0166			2	11.4209				460.6827	21	4	1Q
RAA DDD	P4-C6	9	2	29.2033	3.679	20.1533			1	11.8916							1Q
RAA DDD	P4-C6	9	3	22.1818	3.0909				4	14.5539							2B
RAA DDD	P4-C6	9	4	27.7547	4.281				3	17.2147							2B
RAA DDD	P4-C6	9	5	35.6147	2.9347				6	17.6174							2B
RAA DDD	P4-C6	9	6	33.4286	5.7028				5	21.9867							2B
RAA DDD	P4-C6	9	7	24.7159	10.7851				8	18.6358							2B
RAA DDD	P4-C6	9	8	24.0317	7.4473				7	17.9377							2B
RAA DDD	P4-C6	9	9	28.1335	5.2932	19.7943
RAA DDD	P4-C6	9	10	42.5967	4.081	29.2281
RAA DDD	P4-C6	9	11	23.8803	6.5783
RAA DDD	P4-C6	9	12	29.2348	3.2873
RAA DDD	P4-C6	9	13	29.5994	5.9148
RAA DDD	P4-C6	9	14	29.8526	9.1208
RAA DDD	P4-C6	9	15	28.3702	4.9276	13.4062
RAA DDD	P4-C6	9	16	23.69	12.0943
RAA DDD	P4-C6	10	1	34.192	3.0962				2	25.7414				438.2077	16	1	2B
RAA DDD	P4-C6	10	2	30.0638	11.5384				1	22.286							2B
RAA DDD	P4-C6	10	3	30.8043	13.7229
RAA DDD	P4-C6	10	4	25.1122	4.1901
RAA DDD	P4-C6	10	5	25.0409	5.8558
RAA DDD	P4-C6	10	6	23.8596	9.3108
RAA DDD	P4-C6	10	7	23.3084	1.4322
RAA DDD	P4-C6	10	8	28.8004	14.4158
RAA DDD	P4-C6	10	9	29.4294	13.807
RAA DDD	P4-C6	10	10	27.5734	2.7153
RAA DDD	P4-C6	10	11	23.6959	13.5202
RAA DDD	P4-C6	10	12	24.8534	0.568
RAA DDD	P4-C6	10	13	24.46	8.0275
RAA DDD	P4-C6	10	14	32.4745	0.8157
RAA DDD	P4-C6	10	15	20.4064	7.536
RAA DDD	P4-C6	10	16	34.1331	11.4075
